# Supplementary material for: Inhibition of cancer cell proliferation by 5-fluoro-2'-deoxycytidine, a DNA methylation inhibitor, through activation of DNA damage response pathway
Source: Springerplus. 2012 Dec 13;1(1):65. doi: 10.1186/2193-1801-1-65 (PMC3565089; doi:10.1186/2193-1801-1-65)
Supplement: Supplementary file 1 — Additional file 1: Table S1. Differential Expressed Genes between FCdR-treated and Control Cells. (XLS 512 KB) [file 40064_2012_48_MOESM1_ESM.xls]

## Sheet: Sheet1
Sup. Table2 Differential Expressed Genes between 5-Fu-treated and control cells
Gene	Symbol	RawIntensity-sample2_5Fu	RawIntensity-sample1_DMSO	TPM-sample2_5Fu	TPM-sample1_DMSO	log2 Ratio(sample1_WTD_MSO/sample2_WT_5Fu)	P-Value	FDR
5681	PSKH1	0	135	0.01	23.07	11.1718	4.4409e-16	4.99376e-15
9814	SFI1	0	96	0.01	16.41	10.6804	4.4409e-16	4.98955e-15
6204	RPS10	0	68	0.01	11.62	10.1824	4.4409e-16	5.00645e-15
57732	ZFYVE28	0	58	0.01	9.91	9.95274	4.4409e-16	5.01069e-15
6196	RPS6KA2	0	54	0.01	9.23	9.85019	4.4409e-16	5.01494e-15
1380	CR2	0	42	0.01	7.18	9.48784	2.42028e-13	1.89217e-12
11346	SYNPO	0	33	0.01	5.64	9.13955	1.22223e-10	6.57485e-10
222161	DKFZP586I1420	0	30	0.01	5.13	9.00282	9.73592e-10	4.84395e-09
283455	KSR2	0	30	0.01	5.13	9.00282	9.73592e-10	4.84214e-09
10446	LRRN2	0	29	0.01	4.96	8.9542	1.9444e-09	9.40003e-09
347862	PDDC1	0	28	0.01	4.79	8.90388	3.88322e-09	1.82175e-08
729614	FLJ37453	0	28	0.01	4.79	8.90388	3.88322e-09	1.82111e-08
219736	STOX1	0	28	0.01	4.79	8.90388	3.88322e-09	1.82046e-08
199692	ZNF627	0	26	0.01	4.44	8.79442	1.54885e-08	6.88987e-08
63976	PRDM16	0	25	0.01	4.27	8.73809	3.09326e-08	1.33496e-07
253769	WDR27	0	24	0.01	4.1	8.67948	6.17768e-08	2.60284e-07
5297	PI4KA	0	24	0.01	4.1	8.67948	6.17768e-08	2.60201e-07
64131	XYLT1	0	24	0.01	4.1	8.67948	6.17768e-08	2.60119e-07
285605	DTWD2	0	23	0.01	3.93	8.61839	1.23377e-07	5.03105e-07
23195	MDN1	0	23	0.01	3.93	8.61839	1.23377e-07	5.02951e-07
9855	FARP2	0	22	0.01	3.76	8.55459	2.464e-07	9.68863e-07
57718	PPP4R4	0	21	0.01	3.59	8.48784	4.92096e-07	1.8682e-06
90673	PPP1R3E	0	21	0.01	3.59	8.48784	4.92096e-07	1.86766e-06
5799	PTPRN2	0	21	0.01	3.59	8.48784	4.92096e-07	1.86713e-06
5337	PLD1	0	19	0.01	3.25	8.3443	1.96276e-06	6.95188e-06
348094	ANKDD1A	0	19	0.01	3.25	8.3443	1.96276e-06	6.95004e-06
9481	SLC25A27	0	19	0.01	3.25	8.3443	1.96276e-06	6.94819e-06
25845	LOC25845	0	19	0.01	3.25	8.3443	1.96276e-06	6.94634e-06
339105	PRSS53	0	18	0.01	3.08	8.26679	3.9199e-06	1.34163e-05
84913	ATOH8	0	18	0.01	3.08	8.26679	3.9199e-06	1.34129e-05
341359	SYT10	0	18	0.01	3.08	8.26679	3.9199e-06	1.34094e-05
400629	TEX19	0	18	0.01	3.08	8.26679	3.9199e-06	1.3406e-05
155054	ZNF425	0	18	0.01	3.08	8.26679	3.9199e-06	1.34026e-05
80263	TRIM45	0	17	0.01	2.91	8.18488	7.82858e-06	2.57994e-05
90110	-	0	16	0.01	2.73	8.09276	1.56348e-05	4.95386e-05
22852	ANKRD26	0	16	0.01	2.73	8.09276	1.56348e-05	4.95268e-05
729085	FAM198A	0	16	0.01	2.73	8.09276	1.56348e-05	4.9515e-05
1943	EFNA2	0	15	0.01	2.56	8	3.12248e-05	9.51756e-05
29121	CLEC2D	0	15	0.01	2.56	8	3.12248e-05	9.51538e-05
84952	CGNL1	0	15	0.01	2.56	8	3.12248e-05	9.5132e-05
55937	APOM	0	15	0.01	2.56	8	3.12248e-05	9.51103e-05
10307	APBB3	0	15	0.01	2.56	8	3.12248e-05	9.50885e-05
440503	PLIN5	0	15	0.01	2.56	8	3.12248e-05	9.50668e-05
56006	C19orf61	0	14	0.01	2.39	7.90087	6.23602e-05	0.000181122
28999	KLF15	0	14	0.01	2.39	7.90087	6.23602e-05	0.000181083
57159	TRIM54	0	14	0.01	2.39	7.90087	6.23602e-05	0.000181043
146754	DNAH2	0	14	0.01	2.39	7.90087	6.23602e-05	0.000181004
9985	REC8	0	13	0.01	2.22	7.79442	0.000124542	0.000343944
83992	CTTNBP2	0	13	0.01	2.22	7.79442	0.000124542	0.000343872
123872	LRRC50	0	13	0.01	2.22	7.79442	0.000124542	0.000343801
79825	CCDC48	0	13	0.01	2.22	7.79442	0.000124542	0.00034373
148229	ATP8B3	0	13	0.01	2.22	7.79442	0.000124542	0.000343658
79705	LRRK1	0	13	0.01	2.22	7.79442	0.000124542	0.000343587
151295	SLC23A3	0	13	0.01	2.22	7.79442	0.000124542	0.000343516
90506	LRRC46	0	13	0.01	2.22	7.79442	0.000124542	0.000343445
2710	GK	0	13	0.01	2.22	7.79442	0.000124542	0.000343374
4776	NFATC4	0	13	0.01	2.22	7.79442	0.000124542	0.000343303
50512	PODXL2	0	13	0.01	2.22	7.79442	0.000124542	0.000343232
8809	IL18R1	0	13	0.01	2.22	7.79442	0.000124542	0.000343161
7185	TRAF1	0	13	0.01	2.22	7.79442	0.000124542	0.00034309
137392	FAM92A1	0	13	0.01	2.22	7.79442	0.000124542	0.000343019
90060	CCDC120	0	13	0.01	2.22	7.79442	0.000124542	0.000342948
79819	WDR78	0	12	0.01	2.05	7.67948	0.000248728	0.000654718
55616	ASAP3	0	12	0.01	2.05	7.67948	0.000248728	0.000654589
8495	PPFIBP2	0	12	0.01	2.05	7.67948	0.000248728	0.000654459
167691	LCA5	0	12	0.01	2.05	7.67948	0.000248728	0.00065433
8928	FOXH1	0	12	0.01	2.05	7.67948	0.000248728	0.000654201
285600	KIAA0825	0	12	0.01	2.05	7.67948	0.000248728	0.000654072
388963	C2orf81	0	12	0.01	2.05	7.67948	0.000248728	0.000653942
23150	FRMD4B	0	12	0.01	2.05	7.67948	0.000248728	0.000653813
89876	C3orf15	0	12	0.01	2.05	7.67948	0.000248728	0.000653684
80162	ATHL1	3	134	0.51	22.9	5.48871	7.32412e-05	0.000210794
80119	PIF1	2	72	0.34	12.31	5.17815	0.000115102	0.000321004
643432	TSG1	3	105	0.51	17.95	5.13734	7.32412e-05	0.00021084
10402	ST3GAL6	2	53	0.34	9.06	4.7359	0.000115102	0.000321071
57597	BAHCC1	2	47	0.34	8.03	4.56179	0.000115102	0.000321139
51279	C1RL	2	44	0.34	7.52	4.46713	0.000115102	0.000321206
148327	CREB3L4	6	127	1.03	21.71	4.39764	1.6036e-05	5.07255e-05
9910	RABGAP1L	2	39	0.34	6.67	4.29408	0.000115103	0.000320938
84140	FAM161A	2	38	0.34	6.49	4.25461	0.000115103	0.000320872
22941	SHANK2	2	37	0.34	6.32	4.21632	0.000115104	0.000320807
489	ATP2A3	4	73	0.69	12.48	4.17688	4.56634e-05	0.000135949
55592	GOLGA2B	4	73	0.69	12.48	4.17688	4.56634e-05	0.000135736
200312	RNF215	2	35	0.34	5.98	4.13654	0.000115108	0.000320751
144245	ALG10B	2	35	0.34	5.98	4.13654	0.000115108	0.000320684
79725	THAP9	2	34	0.34	5.81	4.09493	0.000115113	0.000320631
84033	OBSCN	2	34	0.34	5.81	4.09493	0.000115113	0.000320564
64802	NMNAT1	2	34	0.34	5.81	4.09493	0.000115113	0.000320497
55704	CCDC88A	2	34	0.34	5.81	4.09493	0.000115113	0.00032043
23053	KIAA0913	4	67	0.69	11.45	4.05261	4.56634e-05	0.000135888
57593	EBF4	4	65	0.69	11.11	4.00912	4.56634e-05	0.000135918
24149	ZNF318	4	65	0.69	11.11	4.00912	4.56634e-05	0.000135827
516	ATP5G1	5	80	0.86	13.67	3.99053	2.74342e-05	8.44725e-05
53615	MBD3	2	31	0.34	5.3	3.96239	0.000115175	0.000320535
64788	LMF1	2	31	0.34	5.3	3.96239	0.000115175	0.000320468
64599	GIGYF1	10	151	1.71	25.81	3.91586	1.59116e-06	5.71169e-06
140545	RNF32	2	30	0.34	5.13	3.91535	0.000115239	0.000320445
9534	ZNF254	2	30	0.34	5.13	3.91535	0.000115239	0.000320378
86	ACTL6A	2	30	0.34	5.13	3.91535	0.000115239	0.000320311
23007	PLCH1	4	60	0.69	10.26	3.89429	4.56634e-05	0.000135858
4716	NDUFB10	139	2048	23.83	350.04	3.87667	1.76081e-13	1.43913e-12
9649	RALGPS1	4	59	0.69	10.08	3.86876	4.56634e-05	0.000135767
25837	RAB26	11	161	1.89	27.52	3.86402	8.70476e-07	3.21574e-06
9759	HDAC4	5	72	0.86	12.31	3.83935	2.74342e-05	8.45116e-05
403315	FAM92A3	2	28	0.34	4.79	3.81642	0.000115584	0.000321202
340351	AGBL3	2	28	0.34	4.79	3.81642	0.000115584	0.000321135
113451	ADC	3	42	0.51	7.18	3.81541	7.32416e-05	0.00021075
9918	NCAPD2	3	42	0.51	7.18	3.81541	7.32416e-05	0.000210704
670	BPHL	6	83	1.03	14.19	3.78416	1.6036e-05	5.07015e-05
201895	C4orf34	3	40	0.51	6.84	3.74543	7.32428e-05	0.000210662
10160	FARP1	8	105	1.37	17.95	3.71174	5.17922e-06	1.74749e-05
9254	CACNA2D2	3	39	0.51	6.67	3.70912	7.32444e-05	0.000210621
9677	PPIP5K1	7	91	1.2	15.55	3.69581	9.18466e-06	2.99938e-05
5106	PCK2	6	77	1.03	13.16	3.67544	1.6036e-05	5.06894e-05
79703	C11orf80	3	38	0.51	6.49	3.66965	7.3247e-05	0.000210583
326624	RAB37	3	37	0.51	6.32	3.63136	7.32522e-05	0.000210553
146542	ZNF688	3	37	0.51	6.32	3.63136	7.32522e-05	0.000210507
57149	LYRM1	37	455	6.34	77.77	3.61666	1.77414e-13	1.4403e-12
149076	ZNF362	7	86	1.2	14.7	3.61471	9.18466e-06	3.00011e-05
7754	ZNF204P	4	49	0.69	8.38	3.60228	4.56634e-05	0.000135797
79805	VASH2	9	109	1.54	18.63	3.59663	2.88494e-06	1.0055e-05
28981	IFT81	10	121	1.71	20.68	3.59617	1.59116e-06	5.71015e-06
10536	LEPREL2	36	436	6.17	74.52	3.59429	2.45138e-13	1.91536e-12
8654	PDE5A	2	24	0.34	4.1	3.59202	0.00012094	0.000335039
221416	C6orf223	3	35	0.51	5.98	3.55158	7.3279e-05	0.000210539
56894	AGPAT3	3	35	0.51	5.98	3.55158	7.3279e-05	0.000210493
9563	H6PD	6	70	1.03	11.96	3.5375	1.6036e-05	5.07497e-05
115650	TNFRSF13C	2	23	0.34	3.93	3.53092	0.000125931	0.000346486
722	C4BPA	2	23	0.34	3.93	3.53092	0.000125931	0.000346414
54997	TESC	14	162	2.4	27.69	3.52826	1.37388e-07	5.58189e-07
84986	ARHGAP19	10	114	1.71	19.48	3.50993	1.59116e-06	5.71477e-06
3718	JAK3	4	46	0.69	7.86	3.50986	4.56636e-05	0.000135707
100287569	NCRNA00173	4	46	0.69	7.86	3.50986	4.56636e-05	0.000135676
3632	INPP5A	6	68	1.03	11.62	3.49589	1.6036e-05	5.07376e-05
23336	SYNM	4	45	0.69	7.69	3.47832	4.56638e-05	0.000135647
153364	MBLAC2	6	67	1.03	11.45	3.47463	1.6036e-05	5.06774e-05
493911	PHOSPHO2	2	22	0.34	3.76	3.46713	0.000135131	0.00037065
4660	PPP1R12B	2	22	0.34	3.76	3.46713	0.000135131	0.000370574
79365	BHLHE41	2	22	0.34	3.76	3.46713	0.000135131	0.000370498
5144	PDE4D	3	33	0.51	5.64	3.46713	7.337e-05	0.000210709
51084	CRYL1	9	99	1.54	16.92	3.45773	2.88494e-06	1.00524e-05
55086	CXorf57	12	131	2.06	22.39	3.44214	4.72992e-07	1.80287e-06
10616	RBCK1	22	236	3.77	40.34	3.41957	8.59846e-10	4.30861e-09
25814	ATXN10	185	1971	31.71	336.88	3.40922	0	0
114294	LACTB	8	85	1.37	14.53	3.40679	5.17922e-06	1.74794e-05
81575	APOLD1	2	21	0.34	3.59	3.40038	0.000152036	0.000414117
126375	ZNF792	2	21	0.34	3.59	3.40038	0.000152036	0.000414032
90423	ATP6V1E2	2	21	0.34	3.59	3.40038	0.000152036	0.000413947
23229	ARHGEF9	5	53	0.86	9.06	3.3971	2.74342e-05	8.45507e-05
26267	FBXO10	5	53	0.86	9.06	3.3971	2.74342e-05	8.45311e-05
23357	ANGEL1	5	53	0.86	9.06	3.3971	2.74342e-05	8.4492e-05
3709	ITPR2	7	73	1.2	12.48	3.37851	9.18466e-06	2.99717e-05
80863	PRRT1	3	31	0.51	5.3	3.37742	7.36766e-05	0.000211544
23191	CYFIP1	76	791	13.03	135.2	3.37519	0	0
10454	TAB1	7	72	1.2	12.31	3.35872	9.18466e-06	2.99864e-05
5256	PHKA2	8	81	1.37	13.84	3.3366	5.17922e-06	1.74971e-05
55876	GSDMB	2	20	0.34	3.42	3.33039	0.000182983	0.000492267
401265	KLHL31	3	30	0.51	5.13	3.33039	7.40386e-05	0.000212355
114787	GPRIN1	18	181	3.09	30.94	3.32379	1.10683e-08	4.98859e-08
60678	EEFSEC	8	80	1.37	13.67	3.31877	5.17922e-06	1.74838e-05
55062	WIPI1	4	40	0.69	6.84	3.30933	4.56732e-05	0.000135644
55526	DHTKD1	12	119	2.06	20.34	3.3036	4.72992e-07	1.80752e-06
991	CDC20	9	88	1.54	15.04	3.2878	2.88494e-06	1.00497e-05
23400	ATP13A2	4	39	0.69	6.67	3.27302	4.56814e-05	0.000135638
9658	ZNF516	4	39	0.69	6.67	3.27302	4.56814e-05	0.000135608
5505	-	6	58	1.03	9.91	3.26624	1.6036e-05	5.07135e-05
10120	ACTR1B	7	67	1.2	11.45	3.25424	9.18466e-06	3.00085e-05
23224	SYNE2	5	48	0.86	8.2	3.25322	2.74346e-05	8.44542e-05
55125	CEP192	19	181	3.26	30.94	3.24653	5.8574e-09	2.70033e-08
387787	LIPT2	4	38	0.69	6.49	3.23355	4.5696e-05	0.000135591
50937	CDON	4	38	0.69	6.49	3.23355	4.5696e-05	0.000135561
84680	ACCS	3	28	0.51	4.79	3.23146	7.58948e-05	0.000217444
317662	FAM149B1	12	113	2.06	19.31	3.22863	4.72992e-07	1.80493e-06
26035	GLCE	33	310	5.66	52.99	3.22685	9.61676e-13	6.42759e-12
47	ACLY	115	1064	19.71	181.86	3.20583	0	0
201229	C17orf108	5	46	0.86	7.86	3.19212	2.74356e-05	8.44377e-05
51056	LAP3	68	623	11.66	106.48	3.19094	0	0
9091	PIGQ	13	119	2.23	20.34	3.1892	2.55542e-07	1.00333e-06
343099	CCDC18	8	73	1.37	12.48	3.18737	5.17922e-06	1.74705e-05
23545	ATP6V0A2	10	91	1.71	15.55	3.18485	1.59116e-06	5.71323e-06
54820	NDE1	10	91	1.71	15.55	3.18485	1.59116e-06	5.70553e-06
79846	C7orf63	2	18	0.34	3.08	3.17932	0.00034187	0.000883302
55857	PLK1S1	2	18	0.34	3.08	3.17932	0.00034187	0.000883131
3613	IMPA2	8	72	1.37	12.31	3.16758	5.17922e-06	1.74882e-05
65123	INTS3	18	162	3.09	27.69	3.16369	1.10683e-08	4.99028e-08
619383	SCARNA9	4	36	0.69	6.15	3.15592	4.5771e-05	0.000135693
60528	ELAC2	4	36	0.69	6.15	3.15592	4.5771e-05	0.000135662
7776	ZNF236	10	89	1.71	15.21	3.15295	1.59116e-06	5.70093e-06
7072	TIA1	68	606	11.66	103.58	3.15111	0	0
8463	TEAD2	11	98	1.89	16.75	3.1477	8.70476e-07	3.21931e-06
10198	MPHOSPH9	11	98	1.89	16.75	3.1477	8.70476e-07	3.21842e-06
3425	IDUA	7	62	1.2	10.6	3.14296	9.18466e-06	2.99791e-05
64430	C14orf135	35	310	6	52.99	3.14269	3.57492e-13	2.62384e-12
6402	SELL	16	140	2.74	23.93	3.12657	3.92394e-08	1.68147e-07
2146	EZH2	258	2255	44.22	385.42	3.12366	2.8999e-13	2.19246e-12
439931	FLJ39582	3	26	0.51	4.44	3.12199	8.19688e-05	0.00023379
5426	POLE	53	461	9.08	78.79	3.11725	4.26326e-14	4.16442e-13
90113	VWA5B2	4	35	0.69	5.98	3.11548	4.58578e-05	0.000135889
5147	PDE6D	25	215	4.29	36.75	3.09869	1.25579e-10	6.73906e-10
10892	MALT1	58	498	9.94	85.12	3.09818	2.66454e-15	2.87952e-14
133418	EMB	5	43	0.86	7.35	3.09534	2.74422e-05	8.44385e-05
4172	MCM3	196	1678	33.6	286.8	3.09351	1.27898e-13	1.09366e-12
57156	TMEM63C	4	34	0.69	5.81	3.07387	4.6014e-05	0.000136292
57657	HCN3	4	34	0.69	5.81	3.07387	4.6014e-05	0.000136261
114822	RHPN1	15	126	2.57	21.54	3.06718	7.3556e-08	3.07191e-07
201134	CCDC46	3	25	0.51	4.27	3.06567	8.89928e-05	0.000252364
641649	TMEM91	3	25	0.51	4.27	3.06567	8.89928e-05	0.000252311
23181	DIP2A	5	42	0.86	7.18	3.06158	2.74488e-05	8.44393e-05
1025	CDK9	192	1603	32.91	273.98	3.05747	0	0
57549	IGSF9	27	224	4.63	38.29	3.04788	3.50386e-11	1.96505e-10
10811	NOXA1	17	140	2.91	23.93	3.03973	2.08678e-08	9.19675e-08
55133	SRBD1	38	313	6.51	53.5	3.03881	1.42997e-13	1.19966e-12
200894	ARL13B	15	123	2.57	21.02	3.03192	7.3556e-08	3.06806e-07
3784	KCNQ1	4	33	0.69	5.64	3.03103	4.6294e-05	0.000136999
130574	LYPD6	5	41	0.86	7.01	3.02701	2.74602e-05	8.44549e-05
147727	LOC147727	8	65	1.37	11.11	3.01961	5.17922e-06	1.74927e-05
80724	ACAD10	10	81	1.71	13.84	3.01678	1.59116e-06	5.70707e-06
27148	STK36	12	97	2.06	16.58	3.00873	4.72992e-07	1.80338e-06
1286	COL4A4	11	89	1.89	15.21	3.00856	8.70476e-07	3.21752e-06
148046	C19orf23	3	24	0.51	4.1	3.00705	0.000101569	0.000285655
441094	FLJ42709	3	24	0.51	4.1	3.00705	0.000101569	0.000285595
115817	DHRS1	20	161	3.43	27.52	3.0042	3.09402e-09	1.46911e-08
26472	PPP1R14B	10	80	1.71	13.67	2.99895	1.59116e-06	5.704e-06
54836	BSPRY	12	96	2.06	16.41	2.99386	4.72992e-07	1.80545e-06
79034	C7orf26	12	96	2.06	16.41	2.99386	4.72992e-07	1.80442e-06
90835	C16orf93	6	48	1.03	8.2	2.99298	1.6038e-05	5.06715e-05
100128191	LOC100128191	5	40	0.86	6.84	2.99159	2.74806e-05	8.44981e-05
55556	ENOSF1	24	191	4.11	32.65	2.98987	2.384e-10	1.24963e-09
134728	IRAK1BP1	4	32	0.69	5.47	2.98687	4.67942e-05	0.000138418
10347	ABCA7	15	119	2.57	20.34	2.98448	7.3556e-08	3.06902e-07
84264	HAGHL	17	133	2.91	22.73	2.96551	2.08678e-08	9.19067e-08
92305	TMEM129	12	94	2.06	16.07	2.96365	4.72992e-07	1.80597e-06
7923	HSD17B8	10	78	1.71	13.33	2.96261	1.59116e-06	5.70861e-06
129531	MITD1	18	140	3.09	23.93	2.95314	1.10683e-08	4.99367e-08
93273	LEMD1	4	31	0.69	5.3	2.94132	4.76852e-05	0.000140959
8476	CDC42BPA	20	154	3.43	26.32	2.93988	3.09402e-09	1.47016e-08
64077	LHPP	29	222	4.97	37.94	2.9324	9.9778e-12	5.9042e-11
123263	MTFMT	21	160	3.6	27.35	2.92547	1.63191e-09	7.96162e-09
55437	STRADB	5	38	0.86	6.49	2.91581	2.75818e-05	8.47505e-05
84722	PSRC1	33	248	5.66	42.39	2.90485	9.61676e-13	6.42436e-12
1891	ECH1	79	592	13.54	101.18	2.90162	0	0
23385	NCSTN	100	744	17.14	127.16	2.89121	1.24345e-14	1.28336e-13
54545	MTMR12	42	311	7.2	53.16	2.88427	1.06581e-13	9.47912e-13
9672	SDC3	37	272	6.34	46.49	2.87437	1.77414e-13	1.43679e-12
55154	MSTO1	22	161	3.77	27.52	2.86784	8.59846e-10	4.31349e-09
3420	IDH3B	20	146	3.43	24.95	2.86276	3.09402e-09	1.47121e-08
9112	MTA1	129	936	22.11	159.98	2.85512	0	0
10903	MTMR11	10	72	1.71	12.31	2.84776	1.59116e-06	5.70246e-06
1778	DYNC1H1	4	29	0.69	4.96	2.84567	5.20646e-05	0.000152954
645840	TXNRD3IT1	5	36	0.86	6.15	2.83818	2.78986e-05	8.56449e-05
200942	KLHDC8B	26	186	4.46	31.79	2.83346	6.62704e-11	3.62649e-10
4351	MPI	7	50	1.2	8.55	2.83289	9.18722e-06	2.99727e-05
56890	MDM1	10	71	1.71	12.14	2.8277	1.59116e-06	5.6994e-06
790	CAD	193	1365	33.08	233.31	2.81822	7.72716e-14	7.15932e-13
283537	SLC46A3	3	21	0.51	3.59	2.81541	0.00023414	0.000618765
9628	RGS6	3	21	0.51	3.59	2.81541	0.00023414	0.000618643
222658	KCTD20	3	21	0.51	3.59	2.81541	0.00023414	0.00061852
9509	ADAMTS2	3	21	0.51	3.59	2.81541	0.00023414	0.000618397
2065	ERBB3	20	141	3.43	24.1	2.81275	3.09402e-09	1.47068e-08
10300	KATNB1	8	56	1.37	9.57	2.80434	5.17956e-06	1.74672e-05
90120	C9orf69	55	385	9.43	65.8	2.80276	0	0
84181	CHD6	6	42	1.03	7.18	2.80134	1.60965e-05	5.08442e-05
254887	ZDHHC23	97	678	16.63	115.88	2.80077	5.24026e-14	5.00494e-13
1356	CP	4	28	0.69	4.79	2.79536	5.69948e-05	0.000166702
8491	MAP4K3	4	28	0.69	4.79	2.79536	5.69948e-05	0.000166666
8492	PRSS12	4	28	0.69	4.79	2.79536	5.69948e-05	0.000166629
54845	ESRP1	137	950	23.48	162.37	2.78978	2.83996e-13	2.15694e-12
85444	LRRCC1	9	62	1.54	10.6	2.78306	2.88498e-06	1.00472e-05
55778	ZNF839	7	48	1.2	8.2	2.77259	9.19258e-06	2.99829e-05
10943	MSL3	13	89	2.23	15.21	2.7699	2.55542e-07	1.00303e-06
11156	PTP4A3	12	82	2.06	14.02	2.76677	4.72992e-07	1.80649e-06
10474	TADA3	6	41	1.03	7.01	2.76677	1.61423e-05	5.09769e-05
51161	C3orf18	6	41	1.03	7.01	2.76677	1.61423e-05	5.09648e-05
64342	HS1BP3	6	41	1.03	7.01	2.76677	1.61423e-05	5.09527e-05
4034	LRCH4	21	143	3.6	24.44	2.76318	1.63191e-09	7.95287e-09
9639	ARHGEF10	51	347	8.74	59.31	2.76257	6.88338e-15	7.26767e-14
54880	BCOR	11	75	1.89	12.82	2.76194	8.70476e-07	3.21663e-06
139886	SPIN4	17	115	2.91	19.66	2.75617	2.08678e-08	9.18763e-08
6655	SOS2	5	34	0.86	5.81	2.75613	2.88782e-05	8.84686e-05
55833	UBAP2	5	34	0.86	5.81	2.75613	2.88782e-05	8.84482e-05
55666	NPLOC4	210	1422	36	243.05	2.75518	1.15463e-14	1.20665e-13
65999	LRRC61	8	54	1.37	9.23	2.75215	5.18026e-06	1.74652e-05
80177	MYCT1	3	20	0.51	3.42	2.74543	0.000357752	0.000921833
64946	CENPH	7	47	1.2	8.03	2.74237	9.19854e-06	2.99949e-05
201475	RAB12	33	221	5.66	37.77	2.73837	9.61676e-13	6.43082e-12
51409	HEMK1	8	53	1.37	9.06	2.72534	5.18104e-06	1.74634e-05
23344	ESYT1	68	451	11.66	77.08	2.72479	0	0
5335	PLCG1	5	33	0.86	5.64	2.71329	2.99682e-05	9.1534e-05
6296	ACSM3	12	79	2.06	13.5	2.71224	4.72992e-07	1.80235e-06
1060	CENPC1	7	46	1.2	7.86	2.71149	9.20894e-06	3.00215e-05
9847	KIAA0528	52	340	8.91	58.11	2.70529	5.19584e-14	4.99476e-13
1466	CSRP2	100	651	17.14	111.27	2.69863	1.24345e-14	1.28137e-13
23247	KIAA0556	8	52	1.37	8.89	2.69801	5.1824e-06	1.74635e-05
54874	FNBP1L	6	39	1.03	6.67	2.69504	1.63619e-05	5.16093e-05
27237	ARHGEF16	45	292	7.71	49.91	2.69453	2.0206e-14	2.04425e-13
3219	HOXB9	30	194	5.14	33.16	2.6896	5.3848e-12	3.26621e-11
326343	MT1DP	4	26	0.69	4.44	2.68589	8.07684e-05	0.000230613
10675	CSPG5	4	26	0.69	4.44	2.68589	8.07684e-05	0.000230564
65981	CAPRIN2	4	26	0.69	4.44	2.68589	8.07684e-05	0.000230515
79695	GALNT12	20	129	3.43	22.05	2.6845	3.09402e-09	1.46806e-08
79716	NPEPL1	11	71	1.89	12.14	2.68331	8.7048e-07	3.21486e-06
9920	KBTBD11	11	71	1.89	12.14	2.68331	8.7048e-07	3.21397e-06
755	C21orf2	7	45	1.2	7.69	2.67995	9.227e-06	3.00583e-05
55230	USP40	10	64	1.71	10.94	2.67754	1.59121e-06	5.69806e-06
151011	2012-09-10	76	486	13.03	83.07	2.67249	0	0
27130	INVS	5	32	0.86	5.47	2.66913	3.18662e-05	9.68424e-05
7762	ZNF215	17	108	2.91	18.46	2.66531	2.08678e-08	9.19371e-08
11112	HIBADH	23	146	3.94	24.95	2.66277	4.52736e-10	2.32014e-09
134145	FAM173B	12	76	2.06	12.99	2.65669	4.72992e-07	1.8039e-06
84771	DDX11L2	6	38	1.03	6.49	2.65557	1.66043e-05	5.2349e-05
1803	DPP4	6	38	1.03	6.49	2.65557	1.66043e-05	5.23366e-05
1962	EHHADH	7	44	1.2	7.52	2.6477	9.25832e-06	3.0153e-05
84733	CBX2	7	44	1.2	7.52	2.6477	9.25832e-06	3.01456e-05
389741	MGC21881	7	44	1.2	7.52	2.6477	9.25832e-06	3.01382e-05
79774	GRTP1	15	94	2.57	16.07	2.64453	7.3556e-08	3.06998e-07
9397	NMT2	16	100	2.74	17.09	2.6409	3.92394e-08	1.68093e-07
84954	MPND	12	75	2.06	12.82	2.63768	4.72992e-07	1.80701e-06
9928	KIF14	22	137	3.77	23.42	2.6351	8.59846e-10	4.31186e-09
80321	CEP70	26	162	4.46	27.69	2.63425	6.62704e-11	3.625e-10
6874	TAF4	89	554	15.26	94.69	2.63346	0	0
57082	CASC5	4	25	0.69	4.27	2.62957	0.00010707	0.000299985
219743	TYSND1	4	25	0.69	4.27	2.62957	0.00010707	0.000299922
25942	SIN3A	31	192	5.31	32.82	2.62779	2.9563e-12	1.85399e-11
79873	NUDT18	5	31	0.86	5.3	2.62358	3.51582e-05	0.000106458
57577	KIAA1407	5	31	0.86	5.3	2.62358	3.51582e-05	0.000106434
5524	PPP2R4	319	1969	54.68	336.54	2.62169	0	0
404550	C16orf74	76	469	13.03	80.16	2.62105	0	0
23060	ZNF609	37	228	6.34	38.97	2.61981	1.77414e-13	1.44205e-12
55825	PECR	6	37	1.03	6.32	2.61728	1.70238e-05	5.35573e-05
401093	LOC401093	6	37	1.03	6.32	2.61728	1.70238e-05	5.35446e-05
125113	KRT222	7	43	1.2	7.35	2.61471	9.31246e-06	3.02996e-05
219654	ZCCHC24	9	55	1.54	9.4	2.60973	2.88714e-06	1.00495e-05
51616	TAF9B	41	250	7.03	42.73	2.60365	1.42775e-13	1.20006e-12
91289	LMF2	70	426	12	72.81	2.6011	0	0
63920	C5orf54	17	103	2.91	17.6	2.59648	2.08678e-08	9.1998e-08
10526	IPO8	214	1295	36.68	221.34	2.5932	0	0
149473	CCDC24	16	96	2.74	16.41	2.58233	3.92394e-08	1.68039e-07
91404	SESTD1	8	48	1.37	8.2	2.58145	5.20804e-06	1.75411e-05
4123	MAN2C1	8	48	1.37	8.2	2.58145	5.20804e-06	1.75366e-05
404636	FAM45A	7	42	1.2	7.18	2.58095	9.40574e-06	3.05658e-05
27238	GPKOW	40	240	6.86	41.02	2.58005	9.9476e-14	8.89472e-13
9179	AP4M1	6	36	1.03	6.15	2.57794	1.77473e-05	5.57412e-05
5217	PFN2	207	1238	35.48	211.6	2.57626	1.26121e-13	1.08685e-12
340277	C7orf46	4	24	0.69	4.1	2.57096	0.000152594	0.00041496
92906	HNRPLL	59	348	10.11	59.48	2.55662	1.68754e-14	1.723e-13
54965	PIGX	15	88	2.57	15.04	2.54896	7.3556e-08	3.07095e-07
4673	NAP1L1	190	1114	32.57	190.4	2.54742	2.60458e-13	2.00912e-12
3382	ICA1	7	41	1.2	7.01	2.54638	9.56594e-06	3.10788e-05
100190986	LOC100190986	7	41	1.2	7.01	2.54638	9.56594e-06	3.10712e-05
109	ADCY3	40	234	6.86	40	2.54372	9.9476e-14	8.90668e-13
1468	SLC25A10	51	297	8.74	50.76	2.53799	6.88338e-15	7.27344e-14
79875	THSD4	6	35	1.03	5.98	2.5375	1.89906e-05	5.94359e-05
116843	C6orf192	21	122	3.6	20.85	2.53398	1.63191e-09	7.9587e-09
6198	RPS6KB1	38	219	6.51	37.43	2.52347	1.42997e-13	1.1974e-12
23774	BRD1	55	316	9.43	54.01	2.5179	0	0
23334	KIAA0467	10	57	1.71	9.74	2.50993	1.59369e-06	5.70539e-06
11064	CEP110	4	23	0.69	3.93	2.50986	0.000230972	0.000611121
4013	VWA5A	4	23	0.69	3.93	2.50986	0.000230972	0.000611
54879	ST7L	13	74	2.23	12.65	2.50402	2.55552e-07	1.00278e-06
5188	PET112L	22	125	3.77	21.36	2.50228	8.59846e-10	4.31024e-09
51170	HSD17B11	258	1464	44.22	250.23	2.50048	2.8999e-13	2.19371e-12
51460	SFMBT1	15	85	2.57	14.53	2.49919	7.35564e-08	3.06712e-07
5591	PRKDC	122	691	20.91	118.11	2.49787	4.88498e-14	4.70612e-13
2054	STX2	27	153	4.63	26.15	2.49773	3.50386e-11	1.96257e-10
51001	MTERFD1	411	2327	70.45	397.73	2.49712	0	0
80173	IFT74	18	102	3.09	17.43	2.49589	1.10683e-08	4.99197e-08
1062	CENPE	12	68	2.06	11.62	2.49589	4.73068e-07	1.80213e-06
11152	WDR45	25	141	4.29	24.1	2.48998	1.25579e-10	6.7445e-10
79573	TTC13	11	62	1.89	10.6	2.48761	8.71048e-07	3.21517e-06
90141	EFCAB11	26	146	4.46	24.95	2.48392	6.62704e-11	3.62947e-10
55111	PLEKHJ1	53	297	9.08	50.76	2.48293	4.26326e-14	4.15527e-13
3833	KIFC1	60	336	10.28	57.43	2.48196	0	0
285464	CRIPAK	17	95	2.91	16.24	2.48046	2.0868e-08	9.18164e-08
84343	HPS3	44	246	7.54	42.05	2.47947	7.4607e-14	6.96576e-13
55198	APPL2	53	296	9.08	50.59	2.47809	4.26326e-14	4.16137e-13
202051	SPATA24	5	28	0.86	4.79	2.47762	6.73608e-05	0.000194923
23360	FNBP4	48	268	8.23	45.81	2.4767	1.07025e-13	9.46801e-13
80255	SLC35F5	9	50	1.54	8.55	2.47299	2.91772e-06	1.0148e-05
11284	PNKP	25	139	4.29	23.76	2.46949	1.25579e-10	6.74178e-10
2956	MSH6	77	427	13.2	72.98	2.46696	0	0
9517	SPTLC2	13	72	2.23	12.31	2.46472	2.55572e-07	1.00256e-06
55690	PACS1	23	127	3.94	21.71	2.46209	4.52736e-10	2.31925e-09
10126	DNAL4	21	116	3.6	19.83	2.46162	1.63191e-09	7.95579e-09
51377	UCHL5	25	138	4.29	23.59	2.45913	1.25579e-10	6.73635e-10
84254	CAMKK1	10	55	1.71	9.4	2.45866	1.59853e-06	5.7212e-06
5522	PPP2R2C	18	99	3.09	16.92	2.45305	1.10683e-08	4.98692e-08
84695	LOXL3	6	33	1.03	5.64	2.45305	2.47474e-05	7.66962e-05
51166	AADAT	41	225	7.03	38.46	2.45176	1.42775e-13	1.19931e-12
11162	NUDT6	52	285	8.91	48.71	2.45072	5.19584e-14	4.98396e-13
26013	L3MBTL1	4	22	0.69	3.76	2.44606	0.000365142	0.000939965
140738	TMEM37	4	22	0.69	3.76	2.44606	0.000365142	0.000939784
440905	LOC440905	4	22	0.69	3.76	2.44606	0.000365142	0.000939602
84253	GARNL3	4	22	0.69	3.76	2.44606	0.000365142	0.00093942
139596	UPRT	11	60	1.89	10.26	2.44057	8.7214e-07	3.21831e-06
3397	ID1	994	5411	170.38	924.85	2.44046	5.52224e-13	3.8778e-12
55635	DEPDC1	39	212	6.68	36.23	2.43926	1.19904e-13	1.04408e-12
10062	NR1H3	7	38	1.2	6.49	2.43518	1.11031e-05	3.58368e-05
23140	ZZEF1	7	38	1.2	6.49	2.43518	1.11031e-05	3.58281e-05
94097	SFXN5	7	38	1.2	6.49	2.43518	1.11031e-05	3.58195e-05
4909	NTF4	17	92	2.91	15.72	2.43351	2.0868e-08	9.18468e-08
114984	FLYWCH2	19	103	3.26	17.6	2.43263	5.8574e-09	2.70126e-08
55795	PCID2	108	584	18.51	99.82	2.43102	0	0
23770	FKBP8	298	1609	51.08	275.01	2.42865	5.1692e-13	3.65689e-12
23288	IQCE	20	108	3.43	18.46	2.42812	3.09402e-09	1.46754e-08
3679	ITGA7	31	167	5.31	28.54	2.4262	2.9563e-12	1.8505e-11
2289	FKBP5	82	442	14.06	75.55	2.42584	0	0
5600	MAPK11	8	43	1.37	7.35	2.42357	5.60476e-06	1.87917e-05
348980	HCN1	5	27	0.86	4.61	2.42236	9.58742e-05	0.00027061
7189	TRAF6	5	27	0.86	4.61	2.42236	9.58742e-05	0.000270553
7174	TPP2	32	172	5.49	29.4	2.42094	1.67e-12	1.08249e-11
83461	CDCA3	76	407	13.03	69.56	2.41642	0	0
1998	ELF2	23	123	3.94	21.02	2.4155	4.52736e-10	2.31836e-09
3927	LASP1	408	2179	69.94	372.43	2.41278	5.41788e-13	3.80854e-12
4137	MAPT	12	64	2.06	10.94	2.4089	4.7363e-07	1.80375e-06
11173	ADAMTS7	6	32	1.03	5.47	2.4089	3.0907e-05	9.42285e-05
56898	BDH2	42	223	7.2	38.12	2.40448	1.06581e-13	9.46017e-13
8295	TRRAP	97	515	16.63	88.02	2.40404	5.24026e-14	4.99062e-13
257160	RNF214	20	106	3.43	18.12	2.4013	3.09402e-09	1.46963e-08
23657	SLC7A11	105	555	18	94.86	2.3978	0	0
79957	PAQR6	7	37	1.2	6.32	2.39689	1.24495e-05	3.99211e-05
55020	TTC38	11	58	1.89	9.91	2.3905	8.75262e-07	3.22894e-06
80212	CCDC92	8	42	1.37	7.18	2.38981	5.90164e-06	1.97473e-05
79735	TBC1D17	16	84	2.74	14.36	2.38981	3.9241e-08	1.67992e-07
282969	C10orf125	12	63	2.06	10.77	2.3863	4.74072e-07	1.8044e-06
5311	PKD2	12	63	2.06	10.77	2.3863	4.74072e-07	1.80389e-06
10966	RAB40B	9	47	1.54	8.03	2.38247	3.04578e-06	1.05851e-05
23178	PASK	9	47	1.54	8.03	2.38247	3.04578e-06	1.05823e-05
51809	GALNT7	199	1035	34.11	176.9	2.37467	4.06342e-14	3.98383e-13
9679	FAM53B	20	104	3.43	17.78	2.37397	3.09402e-09	1.46858e-08
9768	KIAA0101	539	2798	92.39	478.23	2.3719	5.17142e-13	3.65652e-12
79701	C17orf101	5	26	0.86	4.44	2.36815	0.000144191	0.000393878
54822	TRPM7	5	26	0.86	4.44	2.36815	0.000144191	0.000393797
83696	TRAPPC9	28	145	4.8	24.78	2.36807	1.8602e-11	1.07541e-10
11078	TRIOBP	218	1126	37.37	192.46	2.36461	2.19824e-14	2.21555e-13
152002	C3orf21	18	93	3.09	15.9	2.36335	1.10684e-08	4.98529e-08
10485	C1orf61	6	31	1.03	5.3	2.36335	4.13162e-05	0.000123921
2736	GLI2	6	31	1.03	5.3	2.36335	4.13162e-05	0.000123893
28990	ASTE1	6	31	1.03	5.3	2.36335	4.13162e-05	0.000123865
203328	SUSD3	6	31	1.03	5.3	2.36335	4.13162e-05	0.000123837
128989	C22orf25	6	31	1.03	5.3	2.36335	4.13162e-05	0.000123809
286410	ATP11C	46	237	7.88	40.51	2.36201	7.52732e-14	6.99363e-13
1836	SLC26A2	13	67	2.23	11.45	2.36023	2.55954e-07	1.00376e-06
81671	TMEM49	196	1007	33.6	172.12	2.35688	1.27898e-13	1.09436e-12
64848	YTHDC2	17	87	2.91	14.87	2.35331	2.0869e-08	9.17905e-08
79690	GAL3ST4	10	51	1.71	8.72	2.35033	1.65187e-06	5.90575e-06
197370	NSMCE1	10	51	1.71	8.72	2.35033	1.65187e-06	5.90416e-06
8723	SNX4	98	501	16.8	85.63	2.34966	0	0
55780	C6orf70	26	133	4.46	22.73	2.34948	6.62704e-11	3.62202e-10
222194	RSBN1L	18	92	3.09	15.72	2.34692	1.10685e-08	4.98365e-08
23015	GOLGA8A	31	158	5.31	27.01	2.34671	2.9563e-12	1.85137e-11
10460	TACC3	177	901	30.34	154	2.34364	0	0
3710	ITPR3	62	315	10.63	53.84	2.34054	0	0
56658	TRIM39	11	56	1.89	9.57	2.34013	8.84102e-07	3.26065e-06
9950	GOLGA5	11	56	1.89	9.57	2.34013	8.84102e-07	3.25974e-06
8869	ST3GAL5	11	56	1.89	9.57	2.34013	8.84102e-07	3.25884e-06
27067	STAU2	14	71	2.4	12.14	2.33866	1.37545e-07	5.58657e-07
51101	FAM164A	27	137	4.63	23.42	2.33866	3.50386e-11	1.9634e-10
54808	DYM	17	86	2.91	14.7	2.33673	2.08698e-08	9.17637e-08
220963	SLC16A9	47	238	8.06	40.68	2.33547	0	0
7267	TTC3	26	131	4.46	22.39	2.32774	6.62704e-11	3.62798e-10
81609	SNX27	94	473	16.11	80.84	2.32711	0	0
348654	GEN1	33	166	5.66	28.37	2.32549	9.61676e-13	6.42114e-12
81846	SBF2	10	50	1.71	8.55	2.32193	1.69328e-06	6.04406e-06
1031	CDKN2C	8	40	1.37	6.84	2.31982	7.24018e-06	2.3985e-05
27345	KCNMB4	8	40	1.37	6.84	2.31982	7.24018e-06	2.3979e-05
8464	SUPT3H	22	110	3.77	18.8	2.3181	8.59846e-10	4.30699e-09
84162	KIAA1109	21	105	3.6	17.95	2.31792	1.63192e-09	7.95e-09
1298	COL9A2	7	35	1.2	5.98	2.31711	1.85333e-05	5.8073e-05
7775	ZNF232	13	65	2.23	11.11	2.31674	2.56706e-07	1.00641e-06
51058	ZNF691	12	60	2.06	10.26	2.31631	4.78146e-07	1.81887e-06
8503	PIK3R3	6	30	1.03	5.13	2.31631	5.88224e-05	0.000171671
22914	KLRK1	6	30	1.03	5.13	2.31631	5.88224e-05	0.000171633
347240	KIF24	5	25	0.86	4.27	2.31183	0.00022561	0.000597765
8971	H1FX	320	1586	54.85	271.08	2.30516	0	0
283232	TMEM80	20	99	3.43	16.92	2.30245	3.09408e-09	1.46704e-08
3178	HNRNPA1	508	2512	87.08	429.35	2.30174	7.57838e-13	5.15314e-12
4047	LSS	44	217	7.54	37.09	2.29839	7.4607e-14	6.95114e-13
5871	MAP4K2	58	286	9.94	48.88	2.29793	2.66454e-15	2.88186e-14
5504	PPP1R2	38	187	6.51	31.96	2.29554	1.42997e-13	1.1989e-12
122416	ANKRD9	23	113	3.94	19.31	2.29308	4.52736e-10	2.31747e-09
9416	DDX23	10	49	1.71	8.38	2.29295	1.76243e-06	6.27742e-06
57002	C7orf36	80	393	13.71	67.17	2.29259	0	0
4524	MTHFR	19	93	3.26	15.9	2.28608	5.85786e-09	2.6996e-08
5934	RBL2	8	39	1.37	6.67	2.28351	8.64162e-06	2.83246e-05
57531	HACE1	18	88	3.09	15.04	2.28313	1.10703e-08	4.98274e-08
337867	UBAC2	58	283	9.94	48.37	2.28279	2.66454e-15	2.88655e-14
3992	FADS1	33	161	5.66	27.52	2.28161	9.61676e-13	6.43405e-12
9735	KNTC1	25	122	4.29	20.85	2.281	1.25579e-10	6.73363e-10
115361	GBP4	23	112	3.94	19.14	2.28032	4.52738e-10	2.31569e-09
3315	HSPB1	15	73	2.57	12.48	2.27978	7.3723e-08	3.07214e-07
27143	KIAA1274	15	73	2.57	12.48	2.27978	7.3723e-08	3.07118e-07
80305	TRABD	167	812	28.63	138.79	2.2773	1.75637e-13	1.43727e-12
6711	SPTBN1	177	860	30.34	146.99	2.27643	0	0
32	ACACB	7	34	1.2	5.81	2.2755	2.49092e-05	7.71438e-05
64427	TTC31	7	34	1.2	5.81	2.2755	2.49092e-05	7.71258e-05
7425	VGF	14	68	2.4	11.62	2.2755	1.38125e-07	5.60839e-07
9701	PPP6R2	27	131	4.63	22.39	2.27377	3.50386e-11	1.96423e-10
51337	C8orf55	26	126	4.46	21.54	2.2719	6.62704e-11	3.62351e-10
5478	PPIA	235	1136	40.28	194.16	2.26911	3.40616e-13	2.52785e-12
7703	PCGF2	124	599	21.25	102.38	2.2684	1.33671e-13	1.13068e-12
54875	CNTLN	6	29	1.03	4.96	2.2677	8.8115e-05	0.000250088
389856	USP27X	6	29	1.03	4.96	2.2677	8.8115e-05	0.000250035
63941	NECAB3	23	111	3.94	18.97	2.26745	4.52738e-10	2.31658e-09
84440	RAB11FIP4	18	87	3.09	14.87	2.26673	1.10716e-08	4.98165e-08
5627	PROS1	12	58	2.06	9.91	2.26624	4.87416e-07	1.85201e-06
6210	RPS15A	37	178	6.34	30.42	2.26247	1.77414e-13	1.43854e-12
55112	WDR60	21	101	3.6	17.26	2.26136	1.63198e-09	7.94738e-09
4781	NFIB	11	53	1.89	9.06	2.26112	9.3462e-07	3.43175e-06
4436	MSH2	39	187	6.68	31.96	2.25835	1.19904e-13	1.04204e-12
6304	SATB1	9	43	1.54	7.35	2.25481	4.16936e-06	1.4219e-05
245812	CNPY4	5	24	0.86	4.1	2.25322	0.000361988	0.000932026
201725	C4orf46	83	396	14.23	67.68	2.24979	1.30118e-13	1.10838e-12
29070	CCDC113	17	81	2.91	13.84	2.24975	2.08918e-08	9.18301e-08
5754	PTK7	127	604	21.77	103.24	2.24559	9.05942e-14	8.17743e-13
65993	MRPS34	339	1612	58.11	275.52	2.2453	1.62537e-13	1.34161e-12
56917	MEIS3	31	147	5.31	25.13	2.24263	2.9563e-12	1.84963e-11
56924	PAK6	15	71	2.57	12.14	2.23993	7.40186e-08	3.08253e-07
338440	ANO9	19	90	3.26	15.38	2.23811	5.85948e-09	2.69942e-08
5422	POLA1	19	90	3.26	15.38	2.23811	5.85948e-09	2.69848e-08
64320	RNF25	63	298	10.8	50.93	2.23748	0	0
56474	CTPS2	39	184	6.68	31.45	2.23514	1.19904e-13	1.0434e-12
10505	SEMA4F	11	52	1.89	8.89	2.2338	9.77366e-07	3.58179e-06
5140	PDE3B	17	80	2.91	13.67	2.23192	2.09076e-08	9.18692e-08
4668	NAGA	30	141	5.14	24.1	2.22919	5.3848e-12	3.26472e-11
55388	MCM10	88	413	15.08	70.59	2.22683	5.9952e-15	6.36524e-14
57715	SEMA4G	9	42	1.54	7.18	2.22105	5.0258e-06	1.69831e-05
57020	C16orf62	6	28	1.03	4.79	2.21738	0.000136866	0.000375177
112464	PRKCDBP	6	28	1.03	4.79	2.21738	0.000136866	0.0003751
6596	HLTF	26	121	4.46	20.68	2.21312	6.62708e-11	3.62056e-10
8661	EIF3A	701	3257	120.16	556.68	2.21189	1.33227e-13	1.12908e-12
79048	SECISBP2	14	65	2.4	11.11	2.21075	1.40769e-07	5.7036e-07
6640	SNTA1	14	65	2.4	11.11	2.21075	1.40769e-07	5.70187e-07
995	CDC25C	22	102	3.77	17.43	2.20894	8.59958e-10	4.30593e-09
23252	OTUD3	46	213	7.88	36.41	2.20807	7.52732e-14	7.00341e-13
23310	NCAPD3	68	315	11.66	53.84	2.20711	0	0
7025	NR2F1	8	37	1.37	6.32	2.20575	1.48392e-05	4.72202e-05
55663	ZNF446	8	37	1.37	6.32	2.20575	1.48392e-05	4.72089e-05
2035	EPB41	37	171	6.34	29.23	2.2049	1.77414e-13	1.44117e-12
5571	PRKAG1	90	416	15.43	71.1	2.20411	0	0
9897	KIAA0196	226	1044	38.74	178.44	2.20354	3.08642e-14	3.0689e-13
57449	PLEKHG5	20	92	3.43	15.72	2.19632	3.09616e-09	1.46751e-08
55222	LRRC20	25	115	4.29	19.66	2.19621	1.25583e-10	6.73111e-10
5921	RASA1	22	101	3.77	17.26	2.1948	8.60032e-10	4.30469e-09
25934	NIPSNAP3A	24	110	4.11	18.8	2.19352	2.38416e-10	1.24922e-09
80184	CEP290	24	110	4.11	18.8	2.19352	2.38416e-10	1.24873e-09
7431	VIM	29	133	4.97	22.73	2.19328	9.9778e-12	5.90157e-11
8912	CACNA1H	12	55	2.06	9.4	2.19002	5.3917e-07	2.03877e-06
1939	EIF2D	67	306	11.48	52.3	2.18769	0	0
400961	PAIP2B	15	68	2.57	11.62	2.17677	7.56514e-08	3.14561e-07
4507	MTAP	238	1072	40.8	183.23	2.16701	6.6902e-13	4.60089e-12
6389	SDHA	8	36	1.37	6.15	2.16641	2.1216e-05	6.60903e-05
55293	UEVLD	14	63	2.4	10.77	2.16591	1.46614e-07	5.92597e-07
339201	C17orf65	12	54	2.06	9.23	2.16369	5.82324e-07	2.19447e-06
51272	BET1L	12	54	2.06	9.23	2.16369	5.82324e-07	2.19385e-06
127281	C1orf93	126	566	21.6	96.74	2.16308	1.25677e-13	1.08442e-12
9061	PAPSS1	126	566	21.6	96.74	2.16308	1.25677e-13	1.08372e-12
25886	POC1A	49	220	8.4	37.6	2.16227	3.75256e-14	3.70086e-13
55184	C20orf12	6	27	1.03	4.61	2.16212	0.000217538	0.000577412
352909	C19orf51	6	27	1.03	4.61	2.16212	0.000217538	0.000577297
352999	C6orf58	6	27	1.03	4.61	2.16212	0.000217538	0.000577182
399744	LOC399744	6	27	1.03	4.61	2.16212	0.000217538	0.000577067
3177	SLC29A2	31	139	5.31	23.76	2.16175	2.9563e-12	1.85312e-11
255738	PCSK9	64	287	10.97	49.05	2.16069	0	0
5361	PLXNA1	52	233	8.91	39.82	2.16	5.19584e-14	4.98756e-13
23097	CDK19	23	103	3.94	17.6	2.15931	4.52926e-10	2.31577e-09
51230	PHF20	27	121	4.63	20.68	2.15915	3.50402e-11	1.96184e-10
10494	STK25	42	188	7.2	32.13	2.15785	1.06581e-13	9.46648e-13
6429	SRSF4	137	613	23.48	104.77	2.15772	2.83996e-13	2.15571e-12
9101	USP8	55	246	9.43	42.05	2.15678	0	0
79600	TCTN1	19	85	3.26	14.53	2.15609	5.88278e-09	2.70734e-08
57594	HOMEZ	15	67	2.57	11.45	2.15551	7.70066e-08	3.19996e-07
148252	DIRAS1	37	165	6.34	28.2	2.15314	1.77414e-13	1.44558e-12
10482	NXF1	53	236	9.08	40.34	2.15145	4.26326e-14	4.15832e-13
387921	NHLRC3	9	40	1.54	6.84	2.15107	8.76638e-06	2.87194e-05
55291	PPP6R3	128	570	21.94	97.42	2.15065	3.88578e-14	3.82375e-13
1073	CFL2	231	1028	39.6	175.71	2.14962	0	0
20	ABCA2	20	89	3.43	15.21	2.14874	3.10356e-09	1.47049e-08
56954	NIT2	235	1045	40.28	178.61	2.14868	3.40616e-13	2.52926e-12
89958	C9orf140	61	271	10.46	46.32	2.14675	2.4869e-14	2.49515e-13
3161	HMMR	171	759	29.31	129.73	2.14605	3.44614e-13	2.54053e-12
6837	MED22	18	80	3.09	13.67	2.14533	1.11791e-08	5.02831e-08
116986	AGAP2	14	62	2.4	10.6	2.14296	1.52568e-07	6.14796e-07
54757	FAM20A	35	155	6	26.49	2.14241	3.57492e-13	2.62095e-12
85378	TUBGCP6	31	137	5.31	23.42	2.14096	2.9563e-12	1.85224e-11
54961	SSH3	34	150	5.83	25.64	2.13683	5.61106e-13	3.93188e-12
3215	HOXB5	70	308	12	52.64	2.13313	0	0
2788	GNG7	20	88	3.43	15.04	2.13252	3.10968e-09	1.47287e-08
55030	FBXO34	38	167	6.51	28.54	2.13226	1.42997e-13	1.19815e-12
4940	OAS3	28	123	4.8	21.02	2.13066	1.86036e-11	1.07503e-10
987	LRBA	34	149	5.83	25.47	2.12723	5.61106e-13	3.93395e-12
22881	ANKRD6	8	35	1.37	5.98	2.12597	3.16874e-05	9.6343e-05
2781	GNAZ	16	70	2.74	11.96	2.12597	4.13582e-08	1.76771e-07
57337	SENP7	16	70	2.74	11.96	2.12597	4.13582e-08	1.76715e-07
23089	PEG10	84	367	14.4	62.73	2.12309	0	0
79943	ZNF696	36	157	6.17	26.83	2.1205	2.45138e-13	1.91423e-12
57560	IFT80	14	61	2.4	10.43	2.11963	1.62296e-07	6.51829e-07
114799	ESCO1	28	122	4.8	20.85	2.11894	1.86045e-11	1.07462e-10
7423	VEGFB	90	392	15.43	67	2.11842	0	0
613	BCR	59	256	10.11	43.76	2.11383	1.68754e-14	1.72432e-13
38	ACAT1	629	2729	107.82	466.44	2.11307	9.6545e-13	6.43988e-12
7041	TGFB1I1	12	52	2.06	8.89	2.10954	7.6868e-07	2.86031e-06
3234	HOXD8	6	26	1.03	4.44	2.10792	0.00035022	0.000903124
10038	PARP2	84	363	14.4	62.04	2.10713	0	0
79968	WDR76	22	95	3.77	16.24	2.10692	8.63468e-10	4.32026e-09
10847	SRCAP	41	177	7.03	30.25	2.10534	1.42775e-13	1.20082e-12
84129	ACAD11	29	125	4.97	21.36	2.10359	9.97936e-12	5.89988e-11
7442	TRPV1	13	56	2.23	9.57	2.10148	3.65214e-07	1.41064e-06
118980	SFXN2	13	56	2.23	9.57	2.10148	3.65214e-07	1.41023e-06
140766	ADAMTS14	17	73	2.91	12.48	2.10053	2.21638e-08	9.69411e-08
219844	HYLS1	14	60	2.4	10.26	2.09592	1.78147e-07	7.12479e-07
9866	TRIM66	14	60	2.4	10.26	2.09592	1.78147e-07	7.12265e-07
8733	GPAA1	157	672	26.91	114.86	2.09366	0	0
9415	FADS2	44	188	7.54	32.13	2.09128	7.4607e-14	6.94628e-13
728661	SLC35E2B	55	235	9.43	40.17	2.09079	0	0
22846	VASH1	23	98	3.94	16.75	2.08789	4.54956e-10	2.32525e-09
9070	ASH2L	76	324	13.03	55.38	2.08753	0	0
2593	GAMT	202	860	34.62	146.99	2.08604	0	0
6934	TCF7L2	543	2311	93.08	394.99	2.08527	8.22676e-13	5.56278e-12
1793	DOCK1	55	234	9.43	40	2.08467	0	0
6595	SMARCA2	8	34	1.37	5.81	2.08436	4.8798e-05	0.000144025
641977	SEPT7P2	8	34	1.37	5.81	2.08436	4.8798e-05	0.000143993
127700	OSCP1	8	34	1.37	5.81	2.08436	4.8798e-05	0.000143961
126129	CPT1C	8	34	1.37	5.81	2.08436	4.8798e-05	0.000143929
8100	IFT88	12	51	2.06	8.72	2.08168	9.56936e-07	3.50982e-06
84316	LSMD1	316	1341	54.17	229.2	2.08104	3.41282e-13	2.52295e-12
7067	THRA	21	89	3.6	15.21	2.07895	1.65748e-09	8.06862e-09
22803	XRN2	631	2668	108.16	456.01	2.0759	0	0
3141	HLCS	13	55	2.23	9.4	2.07562	4.34748e-07	1.6676e-06
6872	TAF1	13	55	2.23	9.4	2.07562	4.34748e-07	1.66712e-06
92370	ACPL2	26	110	4.46	18.8	2.07562	6.63892e-11	3.62554e-10
130888	FBXO36	9	38	1.54	6.49	2.07529	1.87867e-05	5.88116e-05
90780	PYGO2	23	97	3.94	16.58	2.07318	4.56346e-10	2.33146e-09
5108	PCM1	89	375	15.26	64.09	2.07034	0	0
10922	FASTK	265	1116	45.42	190.75	2.07028	6.5059e-13	4.49272e-12
53353	LRP1B	10	42	1.71	7.18	2.06999	7.41464e-06	2.45081e-05
3191	HNRNPL	912	3828	156.33	654.28	2.06531	0	0
129138	ANKRD54	16	67	2.74	11.45	2.0631	4.84492e-08	2.0589e-07
23624	CBLC	37	155	6.34	26.49	2.06289	1.77414e-13	1.43767e-12
9203	ZMYM3	42	176	7.2	30.08	2.06274	1.06581e-13	9.4728e-13
6103	RPGR	17	71	2.91	12.14	2.06068	2.43032e-08	1.05812e-07
133686	C5orf33	22	92	3.77	15.72	2.05996	8.75436e-10	4.37521e-09
5287	PIK3C2B	50	209	8.57	35.72	2.05936	3.4639e-14	3.43398e-13
23025	UNC13A	59	246	10.11	42.05	2.05632	1.68754e-14	1.71904e-13
8975	USP13	24	100	4.11	17.09	2.05594	2.406e-10	1.25967e-09
51574	LARP7	62	258	10.63	44.1	2.05264	0	0
5351	PLOD1	184	764	31.54	130.58	2.04968	2.9754e-13	2.23432e-12
388662	SLC6A17	7	29	1.2	4.96	2.04731	0.000206804	0.000551008
27131	SNX5	196	812	33.6	138.79	2.04637	1.27898e-13	1.09507e-12
8475	EPR1	14	58	2.4	9.91	2.04585	2.45584e-07	9.66796e-07
203427	SLC25A43	14	58	2.4	9.91	2.04585	2.45584e-07	9.66511e-07
2521	FUS	1263	5226	216.49	893.23	2.04473	4.45132e-12	2.72733e-11
25792	CIZ1	105	434	18	74.18	2.04303	0	0
541565	C8orf58	8	33	1.37	5.64	2.04152	7.66124e-05	0.000219406
54956	PARP16	8	33	1.37	5.64	2.04152	7.66124e-05	0.000219359
2782	GNB1	62	256	10.63	43.76	2.04147	0	0
29102	DROSHA	187	771	32.05	131.78	2.03974	3.31512e-13	2.46992e-12
79572	ATP13A3	581	2394	99.59	409.18	2.03866	0	0
56904	SH3GLB2	104	428	17.83	73.15	2.03655	0	0
199990	C1orf86	25	103	4.29	17.6	2.03653	1.26919e-10	6.79724e-10
28996	HIPK2	37	152	6.34	25.98	2.03485	1.77414e-13	1.4447e-12
221443	C6orf130	37	152	6.34	25.98	2.03485	1.77414e-13	1.44294e-12
8702	B4GALT4	27	111	4.63	18.97	2.03464	3.52282e-11	1.96988e-10
9546	APBA3	18	74	3.09	12.65	2.03346	1.31482e-08	5.89015e-08
994	CDC25B	106	435	18.17	74.35	2.03277	0	0
147111	NOTUM	20	82	3.43	14.02	2.03121	3.38484e-09	1.59638e-08
148223	C19orf25	97	397	16.63	67.86	2.02877	5.24026e-14	5.00135e-13
402483	FLJ45340	98	401	16.8	68.54	2.02848	0	0
9924	PAN2	34	139	5.83	23.76	2.02697	5.61106e-13	3.93602e-12
9683	N4BP1	11	45	1.89	7.69	2.0246	4.3553e-06	1.48227e-05
57189	KIAA1147	13	53	2.23	9.06	2.02247	7.29506e-07	2.71606e-06
10540	DCTN2	147	599	25.2	102.38	2.02244	8.59312e-14	7.86315e-13
51016	FAM158A	54	220	9.26	37.6	2.02165	3.59712e-14	3.55282e-13
55227	LRRC1	98	399	16.8	68.2	2.02131	0	0
92105	INTS4	43	175	7.37	29.91	2.02089	1.08358e-13	9.54151e-13
124222	PAQR4	161	653	27.6	111.61	2.01573	0	0
57380	MRS2	174	705	29.83	120.5	2.0142	1.21014e-13	1.05032e-12
9700	ESPL1	41	166	7.03	28.37	2.01277	1.42775e-13	1.19855e-12
1314	COPA	127	514	21.77	87.85	2.0127	9.05942e-14	8.18298e-13
55288	RHOT1	44	178	7.54	30.42	2.01238	7.4607e-14	6.96088e-13
55129	ANO10	24	97	4.11	16.58	2.01223	2.4768e-10	1.29623e-09
23365	ARHGEF12	132	533	22.63	91.1	2.00921	1.0747e-13	9.49469e-13
80208	SPG11	29	117	4.97	20	2.00868	1.00477e-11	5.93767e-11
41	ACCN2	37	149	6.34	25.47	2.00624	1.77414e-13	1.44382e-12
55170	PRMT6	35	141	6	24.1	2.006	3.57492e-13	2.6224e-12
65975	STK33	8	32	1.37	5.47	1.99736	0.000121581	0.000336674
30	ACAA1	8	32	1.37	5.47	1.99736	0.000121581	0.000336604
26523	EIF2C1	24	96	4.11	16.41	1.99736	2.53336e-10	1.32323e-09
6671	SP4	8	32	1.37	5.47	1.99736	0.000121581	0.000336534
2550	GABBR1	15	60	2.57	10.26	1.99719	1.78773e-07	7.14555e-07
114899	C1QTNF3	7	28	1.2	4.79	1.99699	0.000331984	0.000859595
5833	PCYT2	22	88	3.77	15.04	1.99617	9.65974e-10	4.80784e-09
23225	NUP210	62	248	10.63	42.39	1.99558	0	0
10495	ENOX2	14	56	2.4	9.57	1.99548	4.21144e-07	1.61775e-06
5257	PHKB	32	128	5.49	21.88	1.99473	1.67577e-12	1.0857e-11
23396	PIP5K1C	25	100	4.29	17.09	1.9941	1.3119e-10	7.01188e-10
3148	HMGB2	1567	6259	268.6	1069.79	1.9938	6.8996e-12	4.13976e-11
157807	CLVS1	12	48	2.06	8.2	1.99298	2.55174e-06	8.93109e-06
6505	SLC1A1	11	44	1.89	7.52	1.99235	6.52166e-06	2.17182e-05
28958	CCDC56	149	593	25.54	101.36	1.98866	2.5202e-13	1.95878e-12
11260	XPOT	149	593	25.54	101.36	1.98866	2.5202e-13	1.95764e-12
6794	STK11	94	374	16.11	63.92	1.98831	0	0
55909	BIN3	45	179	7.71	30.59	1.98826	2.0206e-14	2.0458e-13
5066	PAM	149	592	25.54	101.18	1.98609	2.5202e-13	1.95993e-12
57698	KIAA1598	208	826	35.65	141.18	1.98556	2.93542e-13	2.21178e-12
4141	MARS	192	761	32.91	130.07	1.98269	0	0
23265	EXOC7	170	673	29.14	115.03	1.98094	3.59046e-13	2.62945e-12
55604	LRRC16A	23	91	3.94	15.55	1.98065	5.1667e-10	2.62655e-09
8790	FPGT	22	87	3.77	14.87	1.97977	1.03038e-09	5.11312e-09
284004	HEXDC	21	83	3.6	14.19	1.97881	2.08724e-09	1.0065e-08
81930	KIF18A	81	320	13.88	54.69	1.97827	4.4853e-14	4.3494e-13
146330	FBXL16	57	225	9.77	38.46	1.97693	5.21804e-14	4.99446e-13
83879	CDCA7	52	205	8.91	35.04	1.97551	5.19584e-14	4.99116e-13
2184	FAH	19	75	3.26	12.82	1.97545	9.11428e-09	4.14722e-08
4301	MLLT4	87	343	14.91	58.63	1.97536	0	0
3326	HSP90AB1	5287	20827	906.24	3559.74	1.97381	0	0
8289	ARID1A	44	173	7.54	29.57	1.9715	7.4607e-14	6.95601e-13
440	ASNS	269	1057	46.11	180.66	1.97013	4.57412e-14	4.42586e-13
11201	POLI	14	55	2.4	9.4	1.96963	5.94726e-07	2.2393e-06
9197	SLC33A1	14	55	2.4	9.4	1.96963	5.94726e-07	2.23867e-06
54946	SLC41A3	83	326	14.23	55.72	1.96926	1.30118e-13	1.10767e-12
51004	COQ6	68	267	11.66	45.64	1.96873	0	0
89910	UBE3B	27	106	4.63	18.12	1.9685	3.70794e-11	2.06905e-10
1975	EIF4B	988	3876	169.35	662.48	1.96787	1.03828e-12	6.89803e-12
158427	TSTD2	13	51	2.23	8.72	1.96728	1.49252e-06	5.37645e-06
54894	RNF43	171	670	29.31	114.52	1.96613	3.44614e-13	2.54193e-12
130355	C2orf76	46	180	7.88	30.77	1.96526	7.52732e-14	6.99852e-13
91373	UAP1L1	10	39	1.71	6.67	1.96369	2.65202e-05	8.19044e-05
3187	HNRNPH1	417	1630	71.48	278.6	1.96258	0	0
57567	ZNF319	33	129	5.66	22.05	1.9619	9.71002e-13	6.47367e-12
23157	2012-09-06	39	152	6.68	25.98	1.95948	1.19904e-13	1.04272e-12
6168	RPL37A	100	390	17.14	66.66	1.95945	1.24345e-14	1.2784e-13
114926	C8orf40	11	43	1.89	7.35	1.95936	9.99834e-06	3.24046e-05
3363	HTR7	58	226	9.94	38.63	1.9584	2.66454e-15	2.89125e-14
746	C11orf10	875	3401	149.98	581.3	1.95451	1.1986e-12	7.90397e-12
79731	NARS2	18	70	3.09	11.96	1.95254	2.50716e-08	1.08979e-07
122616	C14orf79	16	62	2.74	10.6	1.95182	1.4029e-07	5.68762e-07
27346	TMEM97	125	485	21.43	82.9	1.95174	1.22125e-14	1.26534e-13
6723	SRM	306	1187	52.45	202.88	1.95161	0	0
6576	SLC25A1	228	883	39.08	150.92	1.94928	2.78666e-13	2.12617e-12
26119	LDLRAP1	30	116	5.14	19.83	1.94784	5.6628e-12	3.42702e-11
55037	PTCD3	176	680	30.17	116.23	1.9458	0	0
55968	NSFL1C	147	568	25.2	97.08	1.94575	8.59312e-14	7.87397e-13
10939	AFG3L2	217	838	37.2	143.23	1.94496	2.55352e-13	1.98006e-12
23341	DNAJC16	78	301	13.37	51.45	1.94417	0	0
23471	TRAM1	973	3746	166.78	640.26	1.94071	8.72192e-13	5.87076e-12
2729	GCLC	123	473	21.08	80.84	1.93919	0	0
5089	PBX2	44	169	7.54	28.89	1.93793	7.4607e-14	6.97065e-13
1717	DHCR7	259	995	44.4	170.06	1.93741	1.34559e-13	1.13603e-12
23107	MRPS27	117	449	20.05	76.74	1.93638	1.26787e-13	1.08906e-12
55835	CENPJ	30	115	5.14	19.66	1.93542	5.828e-12	3.5206e-11
28976	ACAD9	101	387	17.31	66.15	1.93414	0	0
5636	PRPSAP2	48	184	8.23	31.45	1.9341	1.07025e-13	9.47431e-13
81627	TRMT1L	59	226	10.11	38.63	1.93394	1.68754e-14	1.72168e-13
2902	GRIN1	23	88	3.94	15.04	1.93254	7.14508e-10	3.59658e-09
4891	SLC11A2	18	69	3.09	11.79	1.93188	3.3478e-08	1.44248e-07
56896	DPYSL5	16	61	2.74	10.43	1.92849	2.0098e-07	7.98522e-07
160518	DENND5B	58	221	9.94	37.77	1.92592	2.66454e-15	2.8842e-14
92840	REEP6	57	217	9.77	37.09	1.9246	5.21804e-14	5.00165e-13
84224	NBPF3	46	175	7.88	29.91	1.92436	7.52732e-14	6.98875e-13
349114	NCRNA00265	10	38	1.71	6.49	1.92422	4.17148e-05	0.000124779
2028	ENPEP	10	38	1.71	6.49	1.92422	4.17148e-05	0.000124751
120	ADD3	233	886	39.94	151.43	1.92274	0	0
5152	PDE9A	15	57	2.57	9.74	1.92215	5.09254e-07	1.93058e-06
3614	IMPDH1	70	266	12	45.46	1.92156	0	0
103	ADAR	429	1628	73.53	278.26	1.92003	0	0
5184	PEPD	77	292	13.2	49.91	1.91879	0	0
9682	KDM4A	14	53	2.4	9.06	1.91648	1.31356e-06	4.76144e-06
1285	COL4A3	9	34	1.54	5.81	1.91561	0.000113045	0.000315728
124411	ZNF720	9	34	1.54	5.81	1.91561	0.000113045	0.000315662
4756	NEO1	83	314	14.23	53.67	1.91518	1.30118e-13	1.11051e-12
84247	LDOC1L	50	189	8.57	32.3	1.91417	3.4639e-14	3.43143e-13
55823	VPS11	22	83	3.77	14.19	1.91224	1.97208e-09	9.52693e-09
152503	SH3D19	40	151	6.86	25.81	1.91165	9.9476e-14	8.9007e-13
29063	ZCCHC4	13	49	2.23	8.38	1.90991	3.43838e-06	1.1872e-05
79058	ASPSCR1	34	128	5.83	21.88	1.90804	5.96856e-13	4.15614e-12
55656	INTS8	55	207	9.43	35.38	1.9076	0	0
26815	SNORD36A	67	252	11.48	43.07	1.90756	0	0
4957	ODF2	21	79	3.6	13.5	1.90689	4.6016e-09	2.14591e-08
309	ANXA6	79	297	13.54	50.76	1.90646	0	0
84295	PHF6	83	312	14.23	53.33	1.90601	1.30118e-13	1.1098e-12
57620	STIM2	53	199	9.08	34.01	1.90519	4.26326e-14	4.15223e-13
260425	MAGI3	8	30	1.37	5.13	1.90478	0.000309356	0.000803818
203054	ADCK5	16	60	2.74	10.26	1.90478	2.97324e-07	1.15951e-06
56034	PDGFC	113	424	19.37	72.47	1.90356	2.26042e-13	1.78078e-12
170506	DHX36	40	150	6.86	25.64	1.90212	9.9476e-14	8.91267e-13
5532	PPP3CB	12	45	2.06	7.69	1.90034	9.1103e-06	2.97728e-05
51019	CCDC53	23	86	3.94	14.7	1.89955	1.11544e-09	5.51259e-09
2954	GSTZ1	54	202	9.26	34.53	1.89877	3.59712e-14	3.55546e-13
689	BTF3	53	198	9.08	33.84	1.89797	4.26326e-14	4.14617e-13
23317	DNAJC13	30	112	5.14	19.14	1.89675	7.1625e-12	4.28977e-11
56666	PANX2	37	138	6.34	23.59	1.89562	1.82077e-13	1.47098e-12
2975	GTF3C1	63	235	10.8	40.17	1.89509	0	0
266977	GPR110	153	570	26.23	97.42	1.893	0	0
84296	GINS4	33	123	5.66	21.02	1.89289	1.11289e-12	7.357e-12
85456	TNKS1BP1	39	145	6.68	24.78	1.89126	1.20792e-13	1.04907e-12
25930	PTPN23	68	253	11.66	43.24	1.8908	0	0
9793	CKAP5	132	491	22.63	83.92	1.89078	1.0747e-13	9.48211e-13
57662	KIAA1543	25	93	4.29	15.9	1.88998	2.73818e-10	1.42462e-09
9401	RECQL4	109	405	18.68	69.22	1.88969	0	0
29780	PARVB	21	78	3.6	13.33	1.88861	6.34922e-09	2.91797e-08
9646	CTR9	406	1507	69.59	257.58	1.88807	0	0
169611	OLFML2A	10	37	1.71	6.32	1.88593	6.58676e-05	0.000190727
327	APEH	167	619	28.63	105.8	1.88574	1.75637e-13	1.43992e-12
201255	LRRC45	34	126	5.83	21.54	1.88545	6.51256e-13	4.49498e-12
1915	EEF1A1	14750	54601	2528.3	9332.37	1.88408	0	0
51014	TMED7	466	1724	79.88	294.67	1.88319	4.0612e-13	2.93067e-12
55108	BSDC1	20	74	3.43	12.65	1.88286	1.5699e-08	6.9812e-08
5869	RAB5B	95	351	16.28	59.99	1.88162	0	0
54838	C10orf26	36	133	6.17	22.73	1.88126	2.65344e-13	2.03854e-12
10926	DBF4	33	122	5.66	20.85	1.88117	1.20104e-12	7.91616e-12
2017	CTTN	150	554	25.71	94.69	1.88088	0	0
23102	TBC1D2B	16	59	2.74	10.08	1.87925	4.49756e-07	1.72318e-06
4750	NEK1	13	48	2.23	8.2	1.87858	5.33248e-06	1.7933e-05
221184	CPNE2	35	129	6	22.05	1.87774	4.11448e-13	2.9659e-12
55355	HJURP	160	589	27.43	100.67	1.87581	7.30526e-14	6.85428e-13
29767	TMOD2	9	33	1.54	5.64	1.87276	0.000179395	0.000483495
10691	GMEB1	9	33	1.54	5.64	1.87276	0.000179395	0.000483397
22880	MORC2	9	33	1.54	5.64	1.87276	0.000179395	0.000483299
4359	MPZ	9	33	1.54	5.64	1.87276	0.000179395	0.000483202
8761	PABPC4	384	1409	65.82	240.83	1.87142	3.88356e-13	2.82082e-12
25984	KRT23	60	220	10.28	37.6	1.87089	0	0
57224	NHSL1	15	55	2.57	9.4	1.87089	1.17894e-06	4.29334e-06
114814	GNRHR2	15	55	2.57	9.4	1.87089	1.17894e-06	4.29216e-06
91147	TMEM67	48	176	8.23	30.08	1.86984	1.07025e-13	9.48061e-13
118924	FRA10AC1	231	846	39.6	144.6	1.8685	0	0
92312	MEX3A	12	44	2.06	7.52	1.86809	1.4248e-05	4.54259e-05
221294	NT5DC1	82	300	14.06	51.28	1.8668	0	0
10240	MRPS31	211	771	36.17	131.78	1.86527	2.62456e-13	2.01868e-12
150383	C22orf40	31	113	5.31	19.31	1.86256	5.60508e-12	3.39364e-11
1058	CENPA	54	197	9.26	33.67	1.86238	3.59712e-14	3.56075e-13
113146	AHNAK2	45	164	7.71	28.03	1.86217	2.0206e-14	2.04736e-13
83930	STARD3NL	109	397	18.68	67.86	1.86107	0	0
11188	NISCH	64	233	10.97	39.82	1.85993	0	0
83707	TRPT1	61	222	10.46	37.94	1.85884	2.4869e-14	2.49139e-13
7697	ZNF138	47	171	8.06	29.23	1.8586	0	0
1050	CEBPA	22	80	3.77	13.67	1.85838	5.28948e-09	2.4538e-08
27077	B9D1	22	80	3.77	13.67	1.85838	5.28948e-09	2.45295e-08
126133	ALDH16A1	77	280	13.2	47.86	1.85828	0	0
23446	SLC44A1	60	218	10.28	37.26	1.85779	0	0
338799	LOC338799	11	40	1.89	6.84	1.85561	3.83674e-05	0.000115493
115752	DIS3L	11	40	1.89	6.84	1.85561	3.83674e-05	0.000115466
6209	RPS15	113	410	19.37	70.08	1.85518	2.26042e-13	1.78501e-12
284018	C17orf58	51	185	8.74	31.62	1.85513	6.88338e-15	7.27922e-14
5295	PIK3R1	27	98	4.63	16.75	1.85508	1.17957e-10	6.35824e-10
8148	TAF15	200	725	34.28	123.92	1.85397	0	0
151246	SGOL2	48	174	8.23	29.74	1.85344	1.07025e-13	9.49325e-13
91860	CALML4	29	105	4.97	17.95	1.85267	2.85594e-11	1.61529e-10
126119	JOSD2	95	343	16.28	58.63	1.84854	0	0
132320	SCLT1	13	47	2.23	8.03	1.84836	8.3221e-06	2.73379e-05
57489	ODF2L	13	47	2.23	8.03	1.84836	8.3221e-06	2.73311e-05
25894	PLEKHG4	13	47	2.23	8.03	1.84836	8.3221e-06	2.73244e-05
64429	ZDHHC6	140	505	24	86.31	1.84649	1.15463e-14	1.20194e-13
100170841	C17orf96	121	436	20.74	74.52	1.84521	4.66294e-15	4.97455e-14
285148	IAH1	37	133	6.34	22.73	1.84204	2.24932e-13	1.7773e-12
23234	DNAJC9	17	61	2.91	10.43	1.84165	4.03952e-07	1.5553e-06
7804	LRP8	32	115	5.49	19.66	1.84039	4.15024e-12	2.55108e-11
1953	MEGF6	27	97	4.63	16.58	1.84036	1.6562e-10	8.78162e-10
400569	MED11	27	97	4.63	16.58	1.84036	1.6562e-10	8.77812e-10
9117	SEC22C	100	359	17.14	61.36	1.83993	1.24345e-14	1.28435e-13
57231	SNX14	29	104	4.97	17.78	1.83894	3.92146e-11	2.17997e-10
8439	NSMAF	60	215	10.28	36.75	1.8379	0	0
29998	GLTSCR1	12	43	2.06	7.35	1.8351	2.23486e-05	6.94722e-05
26084	ARHGEF26	19	68	3.26	11.62	1.83367	9.0121e-08	3.72053e-07
80254	CEP63	14	50	2.4	8.55	1.83289	4.86056e-06	1.64498e-05
55572	FOXRED1	14	50	2.4	8.55	1.83289	4.86056e-06	1.64456e-05
79047	KCTD15	23	82	3.94	14.02	1.83122	4.58374e-09	2.13983e-08
56922	MCCC1	30	107	5.14	18.29	1.83121	2.27354e-11	1.30249e-10
118491	TTC18	16	57	2.74	9.74	1.82975	1.06768e-06	3.8999e-06
388611	CD164L2	16	57	2.74	9.74	1.82975	1.06768e-06	3.89883e-06
29800	ZDHHC1	9	32	1.54	5.47	1.82861	0.000284172	0.000741856
64857	PLEKHG2	9	32	1.54	5.47	1.82861	0.000284172	0.000741711
29777	ABT1	199	708	34.11	121.01	1.82686	4.06342e-14	3.97797e-13
5019	OXCT1	79	281	13.54	48.03	1.82671	0	0
223	ALDH9A1	110	390	18.86	66.66	1.82149	0	0
55789	DEPDC1B	37	131	6.34	22.39	1.8203	2.94432e-13	2.21598e-12
196528	ARID2	100	354	17.14	60.51	1.81981	1.24345e-14	1.27939e-13
7812	CSDE1	1969	6969	337.51	1191.14	1.81934	2.07546e-12	1.32594e-11
144233	BCDIN3D	11	39	1.89	6.67	1.8193	6.03822e-05	0.000175876
1500	CTNND1	307	1086	52.62	185.62	1.81867	1.55431e-15	1.70462e-14
5100	PCDH8	30	106	5.14	18.12	1.81774	3.25952e-11	1.83343e-10
7443	VRK1	111	392	19.03	67	1.81589	0	0
2176	FANCC	32	113	5.49	19.31	1.81447	7.77466e-12	4.64179e-11
5595	MAPK3	55	194	9.43	33.16	1.81411	0	0
84926	SPRYD3	21	74	3.6	12.65	1.81307	3.09062e-08	1.33426e-07
3054	HCFC1	143	501	24.51	85.63	1.80475	0	0
10681	GNB5	149	522	25.54	89.22	1.80461	2.5202e-13	1.96107e-12
883	CCBL1	16	56	2.74	9.57	1.80434	1.65873e-06	5.92709e-06
26958	COPG2	16	56	2.74	9.57	1.80434	1.65873e-06	5.9255e-06
55667	DENND4C	16	56	2.74	9.57	1.80434	1.65873e-06	5.92391e-06
201627	FAM116A	38	133	6.51	22.73	1.80387	2.51576e-13	1.95876e-12
10493	VAT1	543	1901	93.08	324.92	1.80354	8.22676e-13	5.55995e-12
55974	SLC50A1	96	336	16.46	57.43	1.80284	0	0
9993	DGCR2	147	514	25.2	87.85	1.80162	8.59312e-14	7.86856e-13
54535	CCHCR1	12	42	2.06	7.18	1.80134	3.506e-05	0.000106185
11168	PSIP1	154	538	26.4	91.95	1.80031	1.95177e-13	1.56542e-12
55858	TMEM165	118	412	20.23	70.42	1.79949	0	0
57448	BIRC6	115	401	19.71	68.54	1.79802	0	0
768211	RELL1	147	512	25.2	87.51	1.79602	8.59312e-14	7.84697e-13
64318	NOC3L	27	94	4.63	16.07	1.79529	5.3857e-10	2.73475e-09
8816	DCAF5	48	167	8.23	28.54	1.79402	1.07025e-13	9.48693e-13
10302	SNAPC5	17	59	2.91	10.08	1.7924	9.69378e-07	3.5535e-06
162417	NAGS	13	45	2.23	7.69	1.78594	2.03704e-05	6.36049e-05
78991	PCYOX1L	38	131	6.51	22.39	1.78213	4.07452e-13	2.93869e-12
56850	GRIPAP1	40	138	6.86	23.59	1.78189	1.58984e-13	1.31473e-12
261734	NPHP4	11	38	1.89	6.49	1.77983	9.48658e-05	0.000267991
9828	ARHGEF17	11	38	1.89	6.49	1.77983	9.48658e-05	0.000267935
29763	PACSIN3	50	172	8.57	29.4	1.77845	3.4639e-14	3.43654e-13
9772	KIAA0195	34	117	5.83	20	1.77843	5.78094e-12	3.49376e-11
54795	TRPM4	18	62	3.09	10.6	1.77839	5.66706e-07	2.13985e-06
22931	RAB18	114	392	19.54	67	1.77773	8.4155e-14	7.72717e-13
283450	C12orf51	39	134	6.68	22.9	1.77743	2.76668e-13	2.11699e-12
9585	KIF20B	25	86	4.29	14.7	1.77677	3.65372e-09	1.71893e-08
54443	ANLN	81	278	13.88	47.52	1.77553	4.4853e-14	4.35575e-13
23109	DDN	35	120	6	20.51	1.77329	3.44524e-12	2.14145e-11
6470	SHMT1	77	264	13.2	45.12	1.77323	0	0
10970	CKAP4	59	202	10.11	34.53	1.77207	1.68754e-14	1.72036e-13
25938	HEATR5A	45	154	7.71	26.32	1.77136	2.28706e-14	2.30332e-13
55130	ARMC4	24	82	4.11	14.02	1.77028	9.5819e-09	4.35107e-08
9937	DCLRE1A	19	65	3.26	11.11	1.76891	3.31426e-07	1.2891e-06
10312	TCIRG1	36	123	6.17	21.02	1.76842	2.07124e-12	1.32388e-11
136051	ZNF786	48	164	8.23	28.03	1.76801	1.07248e-13	9.48137e-13
9811	CTIF	12	41	2.06	7.01	1.76677	5.49074e-05	0.000160844
891	CCNB1	233	795	39.94	135.88	1.76643	0	0
9858	KIAA0649	66	225	11.31	38.46	1.76576	0	0
2734	GLG1	215	733	36.85	125.28	1.76542	0	0
51386	EIF3L	411	1401	70.45	239.46	1.76511	0	0
57653	LOC57653	10	34	1.71	5.81	1.76454	0.00025793	0.000676933
1945	EFNA4	113	385	19.37	65.8	1.76426	2.26042e-13	1.78289e-12
143098	MPP7	314	1069	53.82	182.71	1.76334	8.81518e-14	8.01676e-13
5557	PRIM1	30	102	5.14	17.43	1.76173	1.66741e-10	8.8305e-10
64777	RMND5B	35	119	6	20.34	1.76129	5.15588e-12	3.13879e-11
55002	TMCO3	58	197	9.94	33.67	1.76015	2.66454e-15	2.89361e-14
23384	SPECC1L	61	207	10.46	35.38	1.75805	2.4869e-14	2.49327e-13
9267	CYTH1	64	217	10.97	37.09	1.75747	0	0
8615	USO1	128	434	21.94	74.18	1.75747	3.88578e-14	3.8181e-13
64783	RBM15	131	443	22.45	75.72	1.75396	8.9706e-14	8.13587e-13
23051	ZHX3	26	88	4.46	15.04	1.75369	3.30074e-09	1.55727e-08
84899	TMTC4	16	54	2.74	9.23	1.75215	4.0121e-06	1.37037e-05
642946	NCRNA00292	24	81	4.11	13.84	1.75163	1.47795e-08	6.58326e-08
4221	MEN1	48	162	8.23	27.69	1.7504	1.07692e-13	9.48912e-13
23559	WBP1	94	317	16.11	54.18	1.7498	0	0
307	ANXA4	54	182	9.26	31.11	1.74829	3.59712e-14	3.5581e-13
25904	CNOT10	160	539	27.43	92.13	1.74792	7.30526e-14	6.84945e-13
159371	TMEM20	19	64	3.26	10.94	1.74667	5.13564e-07	1.94581e-06
9654	TTLL4	44	148	7.54	25.3	1.7465	9.21486e-14	8.3121e-13
1629	DBT	44	148	7.54	25.3	1.7465	9.21486e-14	8.30648e-13
26145	IRF2BP1	63	212	10.8	36.23	1.74615	0	0
57696	DDX55	80	269	13.71	45.98	1.74578	0	0
5189	PEX1	25	84	4.29	14.36	1.74301	8.66946e-09	3.95563e-08
114876	OSBPL1A	17	57	2.91	9.74	1.7429	2.33756e-06	8.20952e-06
26813	SNORD36C	11	37	1.89	6.32	1.74154	0.000148583	0.000405459
8443	GNPAT	37	124	6.34	21.19	1.74083	2.772e-12	1.74334e-11
84790	TUBA1C	23	77	3.94	13.16	1.73989	3.89246e-08	1.66906e-07
54908	CCDC99	43	144	7.37	24.61	1.73951	1.54321e-13	1.27696e-12
55145	THAP1	53	177	9.08	30.25	1.73617	4.26326e-14	4.1492e-13
283869	NPW	891	2975	152.73	508.49	1.73524	0	0
57154	SMURF1	47	157	8.06	26.83	1.735	0	0
54892	NCAPG2	116	387	19.88	66.15	1.73442	1.03029e-13	9.18769e-13
5211	PFKL	140	467	24	79.82	1.73372	1.15463e-14	1.20382e-13
4001	LMNB1	117	390	20.05	66.66	1.73322	1.26787e-13	1.08836e-12
823	CAPN1	701	2337	120.16	399.44	1.73302	1.33227e-13	1.12836e-12
3755	KCNG1	42	140	7.2	23.93	1.73275	2.27596e-13	1.78563e-12
83594	NUDT12	27	90	4.63	15.38	1.73197	2.98626e-09	1.42098e-08
202781	LOC202781	12	40	2.06	6.84	1.73135	8.5737e-05	0.000243755
81617	CAB39L	12	40	2.06	6.84	1.73135	8.5737e-05	0.000243702
11187	PKP3	12	40	2.06	6.84	1.73135	8.5737e-05	0.00024365
8455	ATRN	58	193	9.94	32.99	1.73071	2.66454e-15	2.8889e-14
54585	LZTFL1	55	183	9.43	31.28	1.72991	0	0
7469	WHSC2	49	163	8.4	27.86	1.72973	3.86358e-14	3.80753e-13
3339	HSPG2	31	103	5.31	17.6	1.72879	2.31428e-10	1.215e-09
3301	DNAJA1	1288	4280	220.78	731.54	1.72833	6.68222e-12	4.01839e-11
54991	C1orf159	62	206	10.63	35.21	1.72784	0	0
399474	TMEM200B	34	113	5.83	19.31	1.72778	3.07802e-11	1.735e-10
6430	SRSF5	209	694	35.82	118.62	1.72751	1.69864e-13	1.39949e-12
3516	RBPJ	38	126	6.51	21.54	1.72629	2.51e-12	1.58831e-11
1108	CHD4	307	1018	52.62	174	1.7254	1.55431e-15	1.70322e-14
59343	SENP2	111	368	19.03	62.9	1.72478	0	0
8683	SRSF9	617	2044	105.76	349.36	1.72392	8.54206e-13	5.76135e-12
8550	MAPKAPK5	98	324	16.8	55.38	1.7209	0	0
8420	SNHG3	147	486	25.2	83.07	1.7209	8.59312e-14	7.85235e-13
80270	HSD3B7	13	43	2.23	7.35	1.7207	4.95486e-05	0.000146046
79762	C1orf115	26	86	4.46	14.7	1.7207	7.84146e-09	3.5889e-08
65250	C5orf42	13	43	2.23	7.35	1.7207	4.95486e-05	0.000146014
10260	DENND4A	13	43	2.23	7.35	1.7207	4.95486e-05	0.000145981
144097	C11orf84	56	185	9.6	31.62	1.71973	1.15463e-14	1.19912e-13
29887	SNX10	139	459	23.83	78.45	1.71899	1.76081e-13	1.44002e-12
80774	LIMD2	20	66	3.43	11.28	1.71749	4.64096e-07	1.77608e-06
9778	KIAA0232	27	89	4.63	15.21	1.71594	4.60018e-09	2.146e-08
29886	SNX8	24	79	4.11	13.5	1.71575	3.5181e-08	1.51341e-07
550	AUP1	38	125	6.51	21.36	1.71418	3.79318e-12	2.34568e-11
10745	PHTF1	14	46	2.4	7.86	1.71149	2.86748e-05	8.78859e-05
1743	DLST	21	69	3.6	11.79	1.71149	2.71068e-07	1.0596e-06
1373	CPS1	28	92	4.8	15.72	1.71149	2.69964e-09	1.2892e-08
2542	SLC37A4	14	46	2.4	7.86	1.71149	2.86748e-05	8.78657e-05
10241	CALCOCO2	208	682	35.65	116.57	1.70922	2.93542e-13	2.21303e-12
6337	SCNN1A	29	95	4.97	16.24	1.70823	1.5849e-09	7.74076e-09
2271	FH	241	789	41.31	134.86	1.7069	2.26486e-13	1.77902e-12
10771	ZMYND11	70	229	12	39.14	1.70561	0	0
6875	TAF4B	15	49	2.57	8.38	1.70518	1.66159e-05	5.23607e-05
3693	ITGB5	48	157	8.23	26.83	1.70488	1.14353e-13	1.00164e-12
64764	CREB3L2	26	85	4.46	14.53	1.70392	1.20763e-08	5.41544e-08
132720	C4orf32	147	480	25.2	82.04	1.7029	8.59312e-14	7.84159e-13
57677	ZFP14	11	36	1.89	6.15	1.7022	0.00023178	0.000613015
3223	HOXC6	11	36	1.89	6.15	1.7022	0.00023178	0.000612894
55701	ARHGEF40	11	36	1.89	6.15	1.7022	0.00023178	0.000612772
55345	C4orf21	57	186	9.77	31.79	1.70214	5.21804e-14	4.99806e-13
115992	RNF166	80	261	13.71	44.61	1.70214	0	0
81576	CCDC130	46	150	7.88	25.64	1.70213	1.09912e-13	9.66558e-13
54914	KIAA1797	46	150	7.88	25.64	1.70213	1.09912e-13	9.6592e-13
55902	ACSS2	142	463	24.34	79.14	1.70108	2.81108e-13	2.14357e-12
10608	MXD4	74	241	12.68	41.19	1.69974	6.21724e-15	6.58523e-14
1838	DTNB	16	52	2.74	8.89	1.69801	9.63946e-06	3.12948e-05
120227	CYP2R1	28	91	4.8	15.55	1.69581	4.15188e-09	1.94368e-08
91694	LONRF1	48	156	8.23	26.66	1.69571	1.18572e-13	1.03655e-12
57553	MICAL3	48	156	8.23	26.66	1.69571	1.18572e-13	1.03587e-12
222389	BEND7	20	65	3.43	11.11	1.69558	7.16262e-07	2.66974e-06
55869	HDAC8	20	65	3.43	11.11	1.69558	7.16262e-07	2.66899e-06
116238	TLCD1	125	406	21.43	69.39	1.6951	1.22125e-14	1.26338e-13
285521	COX18	12	39	2.06	6.67	1.69504	0.000133367	0.000365963
863	CBFA2T3	12	39	2.06	6.67	1.69504	0.000133367	0.000365888
51444	RNF138	358	1162	61.36	198.61	1.69457	4.3876e-13	3.15254e-12
60313	GPBP1L1	86	279	14.74	47.69	1.69395	0	0
310	ANXA7	243	788	41.65	134.68	1.69315	1.9762e-14	2.00695e-13
9632	SEC24C	41	133	7.03	22.73	1.693	1.29341e-12	8.49554e-12
55268	ECHDC2	41	133	7.03	22.73	1.693	1.29341e-12	8.49135e-12
9889	ZBED4	58	188	9.94	32.13	1.6926	2.66454e-15	2.89597e-14
9482	STX8	46	149	7.88	25.47	1.69253	1.28564e-13	1.09865e-12
23047	PDS5B	67	217	11.48	37.09	1.69191	0	0
3797	KIF3C	17	55	2.91	9.4	1.69164	5.5982e-06	1.87744e-05
54832	VPS13C	54	175	9.26	29.91	1.69154	3.61932e-14	3.5721e-13
63922	CHTF18	76	246	13.03	42.05	1.69027	0	0
166378	SPATA5	25	81	4.29	13.84	1.68979	3.17146e-08	1.36783e-07
81610	FAM83D	117	378	20.05	64.61	1.68816	1.26787e-13	1.08977e-12
51780	KDM3B	122	394	20.91	67.34	1.68727	4.88498e-14	4.71978e-13
221188	GPR114	13	42	2.23	7.18	1.68694	7.68876e-05	0.000220099
23093	TTLL5	26	84	4.46	14.36	1.68694	1.85706e-08	8.21426e-08
113763	C7orf29	57	184	9.77	31.45	1.68663	5.21804e-14	4.98729e-13
8672	EIF4G3	44	142	7.54	24.27	1.68654	3.10418e-13	2.32186e-12
23151	GRAMD4	23	74	3.94	12.65	1.68287	1.42516e-07	5.76735e-07
701	BUB1B	120	386	20.57	65.97	1.68127	0	0
4298	MLLT1	117	376	20.05	64.27	1.68054	1.26787e-13	1.08696e-12
11113	CIT	14	45	2.4	7.69	1.67995	4.44024e-05	0.000132283
93	ACVR2B	19	61	3.26	10.43	1.6778	1.89362e-06	6.71772e-06
10427	SEC24B	29	93	4.97	15.9	1.67771	3.73784e-09	1.75788e-08
9905	SGSM2	29	93	4.97	15.9	1.67771	3.73784e-09	1.75726e-08
85007	AGXT2L2	29	93	4.97	15.9	1.67771	3.73784e-09	1.75664e-08
5747	PTK2	100	320	17.14	54.69	1.67391	1.24345e-14	1.28038e-13
4494	MT1F	15	48	2.57	8.2	1.67386	2.56816e-05	7.9425e-05
2115	ETV1	35	112	6	19.14	1.67356	1.00064e-10	5.41568e-10
55914	ERBB2IP	75	240	12.86	41.02	1.67344	0	0
9712	USP6NL	46	147	7.88	25.13	1.67314	2.00506e-13	1.60044e-12
55275	VPS53	36	115	6.17	19.66	1.67192	5.8868e-11	3.22804e-10
84286	TMEM175	47	150	8.06	25.64	1.66954	5.21804e-14	4.99088e-13
9360	PPIG	42	134	7.2	22.9	1.66928	1.69842e-12	1.09824e-11
51633	OTUD6B	42	134	7.2	22.9	1.66928	1.69842e-12	1.09771e-11
5590	PRKCZ	171	545	29.31	93.15	1.66816	3.44614e-13	2.53912e-12
7342	UBP1	81	258	13.88	44.1	1.66777	4.4853e-14	4.35257e-13
7169	TPM2	397	1265	68.05	216.21	1.66777	6.5814e-13	4.54014e-12
57539	WDR35	38	121	6.51	20.68	1.66751	2.0421e-11	1.17547e-10
9787	DLGAP5	65	207	11.14	35.38	1.66718	0	0
54939	COMMD4	290	923	49.71	157.76	1.66612	2.46914e-13	1.92471e-12
10152	ABI2	110	350	18.86	59.82	1.6653	0	0
7468	WHSC1	73	232	12.51	39.65	1.66424	0	0
5715	PSMD9	73	232	12.51	39.65	1.66424	0	0
285527	FRYL	23	73	3.94	12.48	1.66335	2.1877e-07	8.65588e-07
54930	HAUS4	46	146	7.88	24.95	1.66277	2.66676e-13	2.04759e-12
6767	ST13	246	781	42.17	133.49	1.66244	2.83996e-13	2.15449e-12
8204	NRIP1	59	187	10.11	31.96	1.66048	1.68754e-14	1.71773e-13
91433	RCCD1	24	76	4.11	12.99	1.66019	1.27761e-07	5.20346e-07
172	AFG3L1P	55	174	9.43	29.74	1.65707	0	0
23061	TBC1D9B	118	373	20.23	63.75	1.65593	0	0
27347	STK39	250	790	42.85	135.03	1.65591	2.69562e-13	2.0638e-12
11118	BTN3A2	44	139	7.54	23.76	1.6559	9.17932e-13	6.15375e-12
26001	RNF167	138	436	23.65	74.52	1.65579	1.80078e-13	1.4566e-12
10384	BTN3A3	12	38	2.06	6.49	1.65557	0.00020654	0.000550415
148398	SAMD11	51	161	8.74	27.52	1.65478	2.04282e-14	2.06359e-13
160	AP2A1	109	344	18.68	58.8	1.65432	0	0
80005	DOCK5	19	60	3.26	10.26	1.65409	2.91034e-06	1.01276e-05
8541	PPFIA3	26	82	4.46	14.02	1.65237	4.36496e-08	1.86087e-07
93663	ARHGAP18	191	602	32.74	102.89	1.65198	7.88258e-14	7.2881e-13
3189	HNRNPH3	119	375	20.4	64.09	1.65153	0	0
83734	ATG10	27	85	4.63	14.53	1.64995	2.5534e-08	1.10881e-07
55872	PBK	511	1607	87.59	274.67	1.64886	0	0
7511	XPNPEP1	202	635	34.62	108.53	1.64842	0	0
23230	VPS13A	56	176	9.6	30.08	1.6477	1.24345e-14	1.28236e-13
55276	PGM2	28	88	4.8	15.04	1.6477	1.49441e-08	6.65439e-08
10486	CAP2	14	44	2.4	7.52	1.6477	6.84834e-05	0.000198
1388	ATF6B	70	220	12	37.6	1.6477	0	0
64779	MTHFSD	14	44	2.4	7.52	1.6477	6.84834e-05	0.000197957
152189	CMTM8	206	646	35.31	110.41	1.64472	2.5624e-13	1.98002e-12
9044	BTAF1	67	210	11.48	35.89	1.64446	0	0
3418	IDH2	45	141	7.71	24.1	1.64423	7.76712e-13	5.2734e-12
79064	TMEM223	82	257	14.06	43.93	1.64361	0	0
84904	C9orf100	23	72	3.94	12.31	1.64356	3.34948e-07	1.30204e-06
4288	MKI67	421	1317	72.16	225.1	1.64129	4.52082e-13	3.23952e-12
29941	PKN3	63	197	10.8	33.67	1.64043	0	0
51626	DYNC2LI1	17	53	2.91	9.06	1.63849	1.32443e-05	4.23271e-05
201973	CCDC111	17	53	2.91	9.06	1.63849	1.32443e-05	4.2317e-05
23070	FTSJD2	82	256	14.06	43.76	1.63802	0	0
8243	SMC1A	229	714	39.25	122.04	1.63659	2.53574e-13	1.96856e-12
85459	KIAA1731	34	106	5.83	18.12	1.63602	6.06012e-10	3.06552e-09
7360	UGP2	107	333	18.34	56.92	1.63394	0	0
9815	GIT2	26	81	4.46	13.84	1.63373	6.66848e-08	2.79371e-07
84958	SYTL1	63	196	10.8	33.5	1.63313	0	0
55157	DARS2	38	118	6.51	20.17	1.63148	7.21018e-11	3.92784e-10
285367	RPUSD3	38	118	6.51	20.17	1.63148	7.21018e-11	3.92623e-10
25	ABL1	28	87	4.8	14.87	1.6313	2.28026e-08	9.9539e-08
5427	POLE2	28	87	4.8	14.87	1.6313	2.28026e-08	9.95063e-08
1789	DNMT3B	18	56	3.09	9.57	1.63091	7.68008e-06	2.53351e-05
23322	RPGRIP1L	39	121	6.68	20.68	1.63032	4.2401e-11	2.35024e-10
5338	PLD2	48	149	8.23	25.47	1.62983	3.41282e-13	2.52435e-12
80256	KIAA1539	29	90	4.97	15.38	1.62974	1.33443e-08	5.97195e-08
11020	IFT27	29	90	4.97	15.38	1.62974	1.33443e-08	5.96994e-08
9612	NCOR2	19	59	3.26	10.08	1.62855	4.45864e-06	1.51512e-05
84641	HIATL1	220	682	37.71	116.57	1.62818	3.87246e-13	2.8143e-12
4904	YBX1	5825	18049	998.46	3084.93	1.62746	3.79282e-11	2.11375e-10
3993	LLGL2	132	409	22.63	69.91	1.62726	1.0747e-13	9.47583e-13
10714	POLD3	40	124	6.86	21.19	1.6271	2.49482e-11	1.4201e-10
847	CAT	42	130	7.2	22.22	1.62579	8.69572e-12	5.17314e-11
6594	SMARCA1	76	235	13.03	40.17	1.62428	0	0
58190	CTDSP1	123	380	21.08	64.95	1.62345	0	0
9824	ARHGAP11A	102	315	17.48	53.84	1.62297	0	0
5286	PIK3C2A	104	321	17.83	54.87	1.62171	0	0
16	AARS	178	549	30.51	93.83	1.62077	9.4591e-14	8.50361e-13
10579	TACC2	47	145	8.06	24.78	1.62032	5.83978e-13	4.07499e-12
55827	DCAF6	96	296	16.46	50.59	1.61989	0	0
54970	TTC12	38	117	6.51	20	1.61927	1.09479e-10	5.9132e-10
7739	ZNF185	51	157	8.74	26.83	1.61814	7.9714e-14	7.34981e-13
3174	HNF4G	12	37	2.06	6.32	1.61728	0.000318292	0.000825909
55012	PPP2R3C	12	37	2.06	6.32	1.61728	0.000318292	0.000825748
8087	FXR1	186	572	31.88	97.77	1.61674	5.82868e-13	4.07365e-12
124565	SLC38A10	94	289	16.11	49.4	1.61655	0	0
55818	KDM3A	27	83	4.63	14.19	1.61579	5.93708e-08	2.50543e-07
11016	ATF7	14	43	2.4	7.35	1.61471	0.000105165	0.000295019
387882	C12orf75	92	282	15.77	48.2	1.61185	4.4409e-16	4.99798e-15
4923	NTSR1	223	683	38.22	116.74	1.6109	1.05027e-13	9.34712e-13
90271	NCRNA00263	47	144	8.06	24.61	1.61039	8.96172e-13	6.02304e-12
9557	CHD1L	65	199	11.14	34.01	1.61021	0	0
84881	RPUSD4	98	300	16.8	51.28	1.60994	0	0
90990	KIFC2	50	153	8.57	26.15	1.60944	2.21822e-13	1.75585e-12
4331	MNAT1	51	156	8.74	26.66	1.60897	1.1724e-13	1.02558e-12
3376	IARS	272	831	46.62	142.03	1.60717	6.99218e-13	4.79124e-12
7410	VAV2	37	113	6.34	19.31	1.60679	2.82624e-10	1.46929e-09
23347	SMCHD1	76	232	13.03	39.65	1.60548	0	0
55247	NEIL3	19	58	3.26	9.91	1.60401	6.80712e-06	2.26179e-05
540	ATP7B	21	64	3.6	10.94	1.60354	2.29758e-06	8.07337e-06
64343	AZI2	50	152	8.57	25.98	1.60003	3.17746e-13	2.37267e-12
4199	ME1	224	681	38.4	116.4	1.59991	8.08242e-14	7.44186e-13
129563	DIS3L2	27	82	4.63	14.02	1.5984	9.01818e-08	3.72189e-07
4439	MSH5	25	76	4.29	12.99	1.59835	2.6459e-07	1.0361e-06
57534	MIB1	85	258	14.57	44.1	1.59778	0	0
27235	COQ2	29	88	4.97	15.04	1.59749	3.08106e-08	1.33099e-07
56478	EIF4ENIF1	62	188	10.63	32.13	1.59578	0	0
5245	PHB	62	188	10.63	32.13	1.59578	0	0
90416	C15orf57	32	97	5.49	16.58	1.59457	6.17648e-09	2.83956e-08
84619	ZGPAT	35	106	6	18.12	1.59455	1.24307e-09	6.10258e-09
55051	C14orf102	33	100	5.66	17.09	1.59428	3.6181e-09	1.70398e-08
4548	MTR	33	100	5.66	17.09	1.59428	3.6181e-09	1.70337e-08
8813	DPM1	415	1256	71.14	214.67	1.59339	0	0
92359	CRB3	45	136	7.71	23.25	1.59243	6.08314e-12	3.67139e-11
2631	GBAS	160	483	27.43	82.55	1.58951	7.30526e-14	6.84463e-13
284695	ZNF326	59	178	10.11	30.42	1.58924	2.04282e-14	2.06516e-13
10073	SNUPN	124	374	21.25	63.92	1.5888	1.33671e-13	1.1314e-12
57801	HES4	61	184	10.46	31.45	1.58818	2.59792e-14	2.59675e-13
79902	NUP85	164	494	28.11	84.43	1.58667	1.32117e-13	1.12181e-12
813	CALU	320	962	54.85	164.42	1.58382	0	0
132949	AASDH	16	48	2.74	8.2	1.58145	5.34108e-05	0.000156701
221656	KDM1B	15	45	2.57	7.69	1.58122	9.25696e-05	0.000261838
65055	REEP1	15	45	2.57	7.69	1.58122	9.25696e-05	0.000261782
81558	FAM117A	51	153	8.74	26.15	1.58111	3.86358e-13	2.81091e-12
54903	MKS1	21	63	3.6	10.77	1.58095	3.49044e-06	1.20393e-05
55006	TRMT61B	21	63	3.6	10.77	1.58095	3.49044e-06	1.20362e-05
4796	TONSL	14	42	2.4	7.18	1.58095	0.000160739	0.000436217
84159	ARID5B	42	126	7.2	21.54	1.58095	4.5157e-11	2.50092e-10
162681	C18orf54	14	42	2.4	7.18	1.58095	0.000160739	0.000436128
9783	RIMS3	28	84	4.8	14.36	1.58095	7.97992e-08	3.31393e-07
51144	HSD17B12	279	837	47.82	143.06	1.58093	0	0
84836	ABHD14B	68	204	11.66	34.87	1.58042	0	0
286053	NSMCE2	48	144	8.23	24.61	1.58028	1.96709e-12	1.26156e-11
1759	DNM1	33	99	5.66	16.92	1.57986	5.47044e-09	2.53334e-08
6310	ATXN1	19	57	3.26	9.74	1.57905	1.03549e-05	3.34948e-05
55300	PI4K2B	18	54	3.09	9.23	1.57872	1.78664e-05	5.6089e-05
27247	NFU1	84	251	14.4	42.9	1.57491	0	0
25829	TMEM184B	157	469	26.91	80.16	1.57474	0	0
79576	NKAP	69	206	11.83	35.21	1.57354	0	0
4037	LRP3	69	206	11.83	35.21	1.57354	0	0
51121	RPL26L1	349	1041	59.82	177.93	1.57261	1.76303e-13	1.43918e-12
23262	PPIP5K2	109	325	18.68	55.55	1.57229	0	0
29894	CPSF1	164	489	28.11	83.58	1.57207	1.32117e-13	1.1211e-12
9270	ITGB1BP1	111	331	19.03	56.57	1.57176	0	0
201292	TRIM65	45	134	7.71	22.9	1.57054	1.37923e-11	8.05398e-11
55320	MIS18BP1	48	143	8.23	24.44	1.57028	2.90746e-12	1.82508e-11
51133	KCTD3	87	259	14.91	44.27	1.57005	0	0
9454	HOMER3	35	104	6	17.78	1.56722	2.83254e-09	1.35025e-08
285268	ZNF621	71	211	12.17	36.06	1.56707	0	0
56992	KIF15	30	89	5.14	15.21	1.56518	4.11696e-08	1.76078e-07
11282	MGAT4B	285	845	48.85	144.43	1.56394	5.9619e-13	4.15368e-12
79856	SNX22	84	249	14.4	42.56	1.56343	0	0
26030	PLEKHG3	24	71	4.11	12.14	1.56256	1.04047e-06	3.8026e-06
285362	SUMF1	105	311	18	53.16	1.56234	0	0
22834	ZNF652	27	80	4.63	13.67	1.56193	2.0637e-07	8.18716e-07
84720	PIGO	25	74	4.29	12.65	1.56009	6.06348e-07	2.27984e-06
123036	TC2N	21	62	3.6	10.6	1.558	5.28416e-06	1.7784e-05
10609	LEPREL4	84	248	14.4	42.39	1.55766	0	0
10196	PRMT3	42	124	7.2	21.19	1.55731	1.02137e-10	5.52561e-10
377	ARF3	221	652	37.88	111.44	1.55676	8.10462e-14	7.45715e-13
39	ACAT2	237	699	40.62	119.47	1.55639	2.45582e-13	1.91658e-12
80179	MYO19	38	112	6.51	19.14	1.55586	8.59246e-10	4.3121e-09
9703	KIAA0100	154	454	26.4	77.6	1.55552	1.95177e-13	1.56353e-12
7071	KLF10	174	513	29.83	87.68	1.55548	1.21014e-13	1.04963e-12
1616	DAXX	167	492	28.63	84.09	1.55441	1.75637e-13	1.44081e-12
22820	COPG	36	106	6.17	18.12	1.55424	2.49798e-09	1.1959e-08
996	CDC27	144	424	24.68	72.47	1.55404	9.28146e-14	8.3552e-13
91754	NEK9	72	212	12.34	36.23	1.55384	0	0
31	ACACA	184	541	31.54	92.47	1.5518	2.9754e-13	2.23558e-12
54737	MPHOSPH8	49	144	8.4	24.61	1.55078	3.75256e-12	2.32488e-11
11015	KDELR3	98	288	16.8	49.22	1.55078	0	0
115265	DDIT4L	33	97	5.66	16.58	1.55057	1.24182e-08	5.56687e-08
1138	CHRNA5	62	182	10.63	31.11	1.54924	0	0
58986	TMEM8A	15	44	2.57	7.52	1.54896	0.000140663	0.000384792
6391	SDHC	254	745	43.54	127.34	1.54827	3.19744e-13	2.38491e-12
55011	PIH1D1	75	220	12.86	37.6	1.54784	0	0
78996	C7orf49	42	123	7.2	21.02	1.54569	1.53214e-10	8.1498e-10
121536	AEBP2	69	202	11.83	34.53	1.5454	0	0
6257	RXRB	55	161	9.43	27.52	1.54515	2.14274e-13	1.70116e-12
10385	BTN2A2	25	73	4.29	12.48	1.54057	9.13718e-07	3.36428e-06
79739	TTLL7	25	73	4.29	12.48	1.54057	9.13718e-07	3.36335e-06
84318	CCDC77	25	73	4.29	12.48	1.54057	9.13718e-07	3.36242e-06
2548	GAA	218	636	37.37	108.7	1.5404	2.19824e-14	2.21722e-13
11057	ABHD2	70	204	12	34.87	1.53895	0	0
54973	CPSF3L	82	239	14.06	40.85	1.53874	0	0
6154	RPL26	8990	26185	1540.98	4475.53	1.53821	1.80467e-11	1.04467e-10
4174	MCM5	213	620	36.51	105.97	1.53729	2.68674e-13	2.05937e-12
55471	C2orf56	22	64	3.77	10.94	1.53698	4.63164e-06	1.5703e-05
151188	ARL6IP6	155	451	26.57	77.08	1.53656	3.5505e-13	2.60879e-12
149986	LSM14B	33	96	5.66	16.41	1.5357	1.86428e-08	8.24344e-08
11331	PHB2	1141	3317	195.58	566.94	1.53544	4.10272e-12	2.52536e-11
7525	YES1	203	590	34.8	100.84	1.53491	2.0095e-13	1.60302e-12
25959	KANK2	41	119	7.03	20.34	1.53272	3.90594e-10	2.01487e-09
9066	SYT7	30	87	5.14	14.87	1.53256	9.30692e-08	3.83867e-07
90268	FAM105B	30	87	5.14	14.87	1.53256	9.30692e-08	3.83748e-07
9043	SPAG9	39	113	6.68	19.31	1.53143	1.13318e-09	5.59403e-09
79934	ADCK4	38	110	6.51	18.8	1.53	1.93121e-09	9.33969e-09
3712	IVD	86	249	14.74	42.56	1.52976	0	0
1371	CPOX	705	2039	120.84	348.5	1.52806	0	0
64172	OSGEPL1	19	55	3.26	9.4	1.52779	2.36858e-05	7.35259e-05
51098	IFT52	78	225	13.37	38.46	1.52436	0	0
5480	PPIC	51	147	8.74	25.13	1.52371	4.30834e-12	2.64338e-11
84893	FBXO18	69	199	11.83	34.01	1.52351	0	0
8073	PTP4A2	788	2271	135.07	388.16	1.52294	1.33227e-15	1.46472e-14
55251	PCMTD2	67	193	11.48	32.99	1.52291	0	0
55337	C19orf66	34	98	5.83	16.75	1.52259	1.63506e-08	7.26365e-08
9554	SEC22B	68	196	11.66	33.5	1.52259	0	0
23041	MON2	50	144	8.57	24.61	1.52188	7.34258e-12	4.39169e-11
23505	TMEM131	122	351	20.91	59.99	1.52053	4.88498e-14	4.71294e-13
1609	DGKQ	81	233	13.88	39.82	1.52049	4.4853e-14	4.34624e-13
64925	CCDC71	16	46	2.74	7.86	1.52035	0.000122562	0.000338967
57190	SEPN1	546	1570	93.59	268.34	1.51964	1.95177e-13	1.56636e-12
1639	DCTN1	94	270	16.11	46.15	1.51837	0	0
79586	CHPF	262	752	44.91	128.53	1.517	1.13465e-13	9.95172e-13
56928	SPPL2B	38	109	6.51	18.63	1.5169	2.88588e-09	1.37469e-08
1491	CTH	30	86	5.14	14.7	1.51598	1.3937e-07	5.65723e-07
55916	NXT2	30	86	5.14	14.7	1.51598	1.3937e-07	5.65551e-07
27085	MTBP	15	43	2.57	7.35	1.51598	0.000212698	0.000566033
284403	WDR62	15	43	2.57	7.35	1.51598	0.000212698	0.000565919
9580	SOX13	15	43	2.57	7.35	1.51598	0.000212698	0.000565806
90507	SCRN2	15	43	2.57	7.35	1.51598	0.000212698	0.000565693
23416	KCNH3	67	192	11.48	32.82	1.51545	0	0
26233	FBXL6	68	195	11.66	33.33	1.51525	0	0
9020	MAP3K14	22	63	3.77	10.77	1.51438	6.9598e-06	2.30964e-05
60487	TRMT11	29	83	4.97	14.19	1.51356	2.38436e-07	9.40046e-07
6015	RING1	212	607	36.34	103.75	1.51348	0	0
8239	USP9X	116	332	19.88	56.75	1.5133	1.03029e-13	9.20002e-13
3276	PRMT1	910	2603	155.98	444.9	1.51212	1.99618e-13	1.59527e-12
51491	NOP16	21	60	3.6	10.26	1.51096	1.19791e-05	3.8487e-05
25897	RNF19A	49	140	8.4	23.93	1.51036	1.85412e-11	1.07236e-10
10295	BCKDK	109	311	18.68	53.16	1.50885	0	0
25979	DHRS7B	86	245	14.74	41.88	1.50652	0	0
10111	RAD50	47	134	8.06	22.9	1.5065	5.34338e-11	2.94339e-10
8125	ANP32A	172	490	29.48	83.75	1.50635	9.57012e-14	8.59761e-13
6601	SMARCC2	52	148	8.91	25.3	1.50564	5.66724e-12	3.42815e-11
9021	SOCS3	33	94	5.66	16.07	1.5055	4.17044e-08	1.7808e-07
26064	RAI14	65	185	11.14	31.62	1.50509	0	0
5476	CTSA	206	586	35.31	100.16	1.50416	2.5624e-13	1.98232e-12
2762	GMDS	38	108	6.51	18.46	1.50367	4.30296e-09	2.01157e-08
6604	SMARCD3	44	125	7.54	21.36	1.50228	2.62966e-10	1.37192e-09
10400	PEMT	37	105	6.34	17.95	1.50143	7.33448e-09	3.35918e-08
84273	C4orf14	162	460	27.77	78.62	1.50137	0	0
1869	E2F1	62	176	10.63	30.08	1.50066	0	0
22911	WDR47	30	85	5.14	14.53	1.49919	2.08128e-07	8.25444e-07
8883	NAE1	228	646	39.08	110.41	1.49837	2.78666e-13	2.12983e-12
203286	ANKS6	48	136	8.23	23.25	1.49827	4.68748e-11	2.59389e-10
57418	WDR18	332	940	56.91	160.66	1.49726	0	0
55317	C20orf29	18	51	3.09	8.72	1.49672	6.15046e-05	0.000178871
2551	GABPA	121	342	20.74	58.45	1.49479	4.66294e-15	4.97057e-14
1837	DTNA	17	48	2.91	8.2	1.4946	0.000106394	0.000298278
7485	WRB	63	178	10.8	30.42	1.49399	2.4425e-15	2.66335e-14
463	ZFHX3	45	127	7.71	21.71	1.49356	2.29762e-10	1.20673e-09
55172	C14orf104	51	144	8.74	24.61	1.49354	1.41731e-11	8.26547e-11
2181	ACSL3	130	367	22.28	62.73	1.49341	0	0
55632	G2E3	96	271	16.46	46.32	1.49267	0	0
10464	PIBF1	16	45	2.74	7.69	1.48881	0.000184344	0.000495629
11270	NRM	16	45	2.74	7.69	1.48881	0.000184344	0.000495529
10422	UBAC1	541	1522	92.73	260.14	1.48818	0	0
51117	COQ4	37	104	6.34	17.78	1.4877	1.09094e-08	4.92531e-08
3609	ILF3	273	767	46.79	131.1	1.4864	1.93179e-13	1.55501e-12
9833	MELK	320	899	54.85	153.66	1.48618	0	0
23137	SMC5	125	351	21.43	59.99	1.48509	1.22125e-14	1.26436e-13
9820	CUL7	26	73	4.46	12.48	1.4845	1.78848e-06	6.3634e-06
29028	ATAD2	128	359	21.94	61.36	1.48373	3.88578e-14	3.82092e-13
892	CCNC	97	272	16.63	46.49	1.48313	5.24026e-14	4.99777e-13
3996	LLGL1	45	126	7.71	21.54	1.48222	3.4086e-10	1.76241e-09
84669	USP32	40	112	6.86	19.14	1.48031	3.27616e-09	1.54677e-08
259266	ASPM	88	246	15.08	42.05	1.47947	5.9952e-15	6.36017e-14
6919	TCEA2	25	70	4.29	11.96	1.47917	3.06708e-06	1.06508e-05
8567	MADD	24	67	4.11	11.45	1.47814	5.26368e-06	1.77195e-05
171023	ASXL1	63	176	10.8	30.08	1.47777	6.77236e-14	6.38578e-13
55218	EXD2	19	53	3.26	9.06	1.47464	5.33012e-05	0.000156449
57704	GBA2	160	446	27.43	76.23	1.4746	7.30526e-14	6.85911e-13
55100	WDR70	23	64	3.94	10.94	1.47335	9.0408e-06	2.95602e-05
400745	SH2D5	23	64	3.94	10.94	1.47335	9.0408e-06	2.9553e-05
2617	GARS	356	991	61.02	169.38	1.47291	6.18172e-13	4.28218e-12
84747	UNC119B	163	453	27.94	77.43	1.47056	2.1938e-13	1.73859e-12
11321	GPN1	77	214	13.2	36.58	1.47052	0	0
55643	BTBD2	199	553	34.11	94.52	1.47042	4.06342e-14	3.9809e-13
2119	ETV5	144	400	24.68	68.37	1.47002	9.28146e-14	8.36085e-13
3416	IDE	36	100	6.17	17.09	1.46981	2.75906e-08	1.19616e-07
84248	FYTTD1	193	536	33.08	91.61	1.46955	7.72716e-14	7.1643e-13
112942	CCDC104	85	236	14.57	40.34	1.46921	0	0
390980	ZNF805	53	147	9.08	25.13	1.46865	1.59994e-11	9.29796e-11
8445	DYRK2	18	50	3.09	8.55	1.46832	9.20632e-05	0.000260516
7582	ZNF33B	22	61	3.77	10.43	1.4681	1.55419e-05	4.92796e-05
79053	ALG8	92	255	15.77	43.58	1.46648	4.4409e-16	5.00221e-15
9684	LRRC14	70	194	12	33.16	1.46641	0	0
51106	TFB1M	48	133	8.23	22.73	1.46563	1.52263e-10	8.10242e-10
2580	GAK	252	698	43.2	119.3	1.46549	1.19682e-13	1.0442e-12
79081	C11orf48	271	750	46.45	128.19	1.46453	7.08322e-14	6.65533e-13
10081	PDCD7	197	545	33.77	93.15	1.46381	0	0
440026	TMEM41B	284	784	48.68	134	1.46083	8.9706e-14	8.1248e-13
89944	GLB1L2	87	240	14.91	41.02	1.46005	0	0
114879	OSBPL5	66	182	11.31	31.11	1.45978	0	0
23059	CLUAP1	29	80	4.97	13.67	1.4597	7.86848e-07	2.92547e-06
9138	ARHGEF1	62	171	10.63	29.23	1.45931	2.93988e-13	2.21389e-12
54947	LPCAT2	33	91	5.66	15.55	1.45804	1.3687e-07	5.56255e-07
79567	FAM65A	41	113	7.03	19.31	1.45775	4.21856e-09	1.9735e-08
84964	ALKBH6	41	113	7.03	19.31	1.45775	4.21856e-09	1.97281e-08
5836	PYGL	130	358	22.28	61.19	1.45755	0	0
57602	USP36	36	99	6.17	16.92	1.45539	4.08306e-08	1.74741e-07
1968	EIF2S3	823	2263	141.07	386.79	1.45514	4.91606e-13	3.50388e-12
7064	THOP1	148	407	25.37	69.56	1.45513	0	0
26873	OPLAH	20	55	3.43	9.4	1.45445	4.60664e-05	0.000136386
8555	CDC14B	74	203	12.68	34.7	1.45238	9.992e-15	1.04833e-13
79776	ZFHX4	31	85	5.31	14.53	1.45225	3.98878e-07	1.53665e-06
4343	MOV10	82	225	14.06	38.46	1.45176	0	0
29066	ZC3H7A	58	159	9.94	27.18	1.45123	3.6553e-12	2.26673e-11
79677	SMC6	50	137	8.57	23.42	1.45037	1.1498e-10	6.20027e-10
1515	CTSL2	69	189	11.83	32.3	1.44908	0	0
23463	ICMT	419	1147	71.82	196.04	1.44869	0	0
116983	ACAP3	30	82	5.14	14.02	1.44765	6.8137e-07	2.54539e-06
79670	ZCCHC6	19	52	3.26	8.89	1.44731	7.9442e-05	0.000227021
81848	SPRY4	83	227	14.23	38.8	1.44712	1.30118e-13	1.10909e-12
4041	LRP5	45	123	7.71	21.02	1.44696	1.09982e-09	5.44348e-09
65108	MARCKSL1	355	970	60.85	165.79	1.44603	5.11368e-13	3.62339e-12
157570	ESCO2	97	265	16.63	45.29	1.4454	5.24026e-14	4.99419e-13
10801	2012-09-09	217	592	37.2	101.18	1.44355	2.55352e-13	1.97775e-12
9693	RAPGEF2	55	150	9.43	25.64	1.44307	1.775e-11	1.02839e-10
4194	MDM4	106	289	18.17	49.4	1.44295	0	0
5378	PMS1	157	428	26.91	73.15	1.44272	0	0
57211	GPR126	113	308	19.37	52.64	1.44234	2.26042e-13	1.78184e-12
51631	LUC7L2	284	774	48.68	132.29	1.4423	8.9706e-14	8.11928e-13
9167	COX7A2L	58	158	9.94	27.01	1.44218	5.37504e-12	3.26177e-11
85414	SLC45A3	69	188	11.83	32.13	1.44147	0	0
23161	SNX13	65	177	11.14	30.25	1.44119	2.3248e-13	1.8218e-12
55830	GLT8D1	47	128	8.06	21.88	1.44076	5.61672e-10	2.84989e-09
84310	C7orf50	57	155	9.77	26.49	1.43902	9.15112e-12	5.43192e-11
51095	TRNT1	46	125	7.88	21.36	1.43864	9.535e-10	4.74931e-09
5325	PLAGL1	25	68	4.29	11.62	1.43756	6.7612e-06	2.24822e-05
23001	WDFY3	35	95	6	16.24	1.43652	1.02677e-07	4.22058e-07
55860	ACTR10	63	171	10.8	29.23	1.43642	7.81152e-13	5.29545e-12
115908	CTHRC1	28	76	4.8	12.99	1.4363	1.99106e-06	7.03528e-06
7162	TPBG	140	380	24	64.95	1.4363	1.15463e-14	1.20288e-13
10513	APPBP2	70	190	12	32.47	1.43607	0	0
22976	PAXIP1	31	84	5.31	14.36	1.43527	5.89082e-07	2.21868e-06
51320	MEX3C	139	377	23.83	64.44	1.43518	1.76081e-13	1.43825e-12
55920	RCC2	118	320	20.23	54.69	1.43478	0	0
9662	CEP135	17	46	2.91	7.86	1.43351	0.000237186	0.000626069
6419	SETMAR	17	46	2.91	7.86	1.43351	0.000237186	0.000625945
283635	FAM177A1	109	295	18.68	50.42	1.4325	0	0
55274	PHF10	102	276	17.48	47.17	1.43216	0	0
51008	ASCC1	44	119	7.54	20.34	1.43168	2.74828e-09	1.31196e-08
284273	ZADH2	44	119	7.54	20.34	1.43168	2.74828e-09	1.31149e-08
3182	HNRNPAB	1112	3007	190.61	513.95	1.431	4.82614e-12	2.94884e-11
4751	NEK2	61	165	10.46	28.2	1.43081	2.4114e-12	1.52956e-11
23548	TTC33	27	73	4.63	12.48	1.43053	3.40618e-06	1.177e-05
7543	ZFX	30	81	5.14	13.84	1.429	1.00578e-06	3.68289e-06
84520	C14orf142	50	135	8.57	23.07	1.42865	2.48536e-10	1.29969e-09
10957	PNRC1	113	305	19.37	52.13	1.42829	2.26042e-13	1.78395e-12
283131	NEAT1	502	1354	86.05	231.42	1.42727	8.10906e-13	5.48598e-12
535	ATP6V0A1	76	205	13.03	35.04	1.42717	0	0
501	ALDH7A1	183	493	31.37	84.26	1.42546	2.92876e-13	2.20926e-12
124245	ZC3H18	94	253	16.11	43.24	1.42441	0	0
8533	COPS3	230	619	39.42	105.8	1.42434	3.85026e-13	2.80275e-12
4253	CTAGE5	29	78	4.97	13.33	1.42336	1.71797e-06	6.12563e-06
10489	LRRC41	58	156	9.94	26.66	1.42336	1.15679e-11	6.80276e-11
55677	IWS1	64	172	10.97	29.4	1.42225	9.4813e-13	6.3498e-12
100129055	LOC100129055	35	94	6	16.07	1.42134	1.51108e-07	6.09466e-07
26037	SIPA1L1	63	169	10.8	28.89	1.41954	1.73794e-12	1.12162e-11
8648	NCOA1	19	51	3.26	8.72	1.41946	0.000117872	0.000327084
9412	MED21	41	110	7.03	18.8	1.41914	1.34645e-08	6.01967e-08
56995	TULP4	22	59	3.77	10.08	1.41886	3.41738e-05	0.000103642
4486	MST1R	47	126	8.06	21.54	1.41817	1.21126e-09	5.9508e-09
51021	MRPS16	364	975	62.39	166.65	1.41743	1.51656e-13	1.25804e-12
7013	TERF1	90	241	15.43	41.19	1.41656	0	0
120071	GYLTL1B	90	241	15.43	41.19	1.41656	0	0
10294	DNAJA2	207	554	35.48	94.69	1.41621	1.26121e-13	1.08544e-12
5359	PLSCR1	37	99	6.34	16.92	1.41617	7.66146e-08	3.18466e-07
4665	NAB2	148	396	25.37	67.68	1.41561	0	0
114825	PWWP2A	36	96	6.17	16.41	1.41123	1.3034e-07	5.30687e-07
65094	JMJD4	30	80	5.14	13.67	1.41117	1.48013e-06	5.33618e-06
23241	PACS2	30	80	5.14	13.67	1.41117	1.48013e-06	5.33473e-06
54476	RNF216	78	208	13.37	35.55	1.41085	0	0
84948	TIGD5	21	56	3.6	9.57	1.41052	5.8744e-05	0.000171479
56339	METTL3	113	301	19.37	51.45	1.40935	2.26042e-13	1.77658e-12
64149	C17orf75	18	48	3.09	8.2	1.40802	0.000203414	0.00054241
22859	LPHN1	171	455	29.31	77.77	1.40782	3.44614e-13	2.54475e-12
8021	NUP214	38	101	6.51	17.26	1.4067	6.6063e-08	2.77115e-07
3065	HDAC1	479	1271	82.11	217.24	1.40366	0	0
51333	ZNF771	26	69	4.46	11.79	1.40245	8.58568e-06	2.8162e-05
699	BUB1	43	114	7.37	19.48	1.40226	1.00245e-08	4.53968e-08
57473	ZNF512B	20	53	3.43	9.06	1.4013	0.000101074	0.000284382
79876	UBA5	99	262	16.97	44.78	1.39987	8.65974e-15	9.10709e-14
10908	PNPLA6	274	725	46.97	123.92	1.3996	1.71196e-13	1.40785e-12
84303	CHCHD6	113	299	19.37	51.1	1.3995	2.26042e-13	1.77973e-12
51201	ZDHHC2	90	238	15.43	40.68	1.39858	0	0
4820	NKTR	70	185	12	31.62	1.3978	2.17604e-13	1.72657e-12
3978	LIG1	39	103	6.68	17.6	1.39766	5.69032e-08	2.40435e-07
545	ATR	39	103	6.68	17.6	1.39766	5.69032e-08	2.40358e-07
54842	MFSD6	61	161	10.46	27.52	1.3956	1.09266e-11	6.43987e-11
7036	TFR2	22	58	3.77	9.91	1.39432	5.0368e-05	0.00014833
253260	RICTOR	22	58	3.77	9.91	1.39432	5.0368e-05	0.000148297
104	ADARB1	22	58	3.77	9.91	1.39432	5.0368e-05	0.000148264
23560	GTPBP4	283	746	48.51	127.51	1.39426	0	0
55152	DALRD3	147	387	25.2	66.15	1.39232	8.59312e-14	7.85775e-13
23376	KIAA0776	68	179	11.66	30.59	1.39149	8.08686e-13	5.47374e-12
3145	HMBS	84	221	14.4	37.77	1.39117	0	0
10529	NEBL	24	63	4.11	10.77	1.38981	2.51628e-05	7.78748e-05
4154	MBNL1	287	754	49.19	128.87	1.38948	4.05232e-13	2.92585e-12
80145	THOC7	158	415	27.08	70.93	1.38917	0	0
1063	CENPF	91	239	15.6	40.85	1.38879	0	0
28956	LAMTOR2	80	210	13.71	35.89	1.38835	0	0
57649	PHF12	61	160	10.46	27.35	1.38666	1.58979e-11	9.24302e-11
2591	GALNT3	29	76	4.97	12.99	1.38608	3.7038e-06	1.27324e-05
6894	TARBP1	79	207	13.54	35.38	1.38571	0	0
27343	POLL	42	110	7.2	18.8	1.38466	2.48256e-08	1.07945e-07
8859	STK19	52	136	8.91	23.25	1.38373	5.77796e-10	2.92947e-09
23085	ERC1	39	102	6.68	17.43	1.38365	8.3094e-08	3.44431e-07
5064	PALM	39	102	6.68	17.43	1.38365	8.3094e-08	3.44324e-07
9989	PPP4R1	109	285	18.68	48.71	1.38272	0	0
11198	SUPT16H	348	910	59.65	155.54	1.38269	0	0
221092	HNRNPUL2	57	149	9.77	25.47	1.38237	8.878e-11	4.81669e-10
9367	RAB9A	254	664	43.54	113.49	1.38215	3.19744e-13	2.38625e-12
11236	RNF139	429	1121	73.53	191.6	1.38169	0	0
23531	MMD	23	60	3.94	10.26	1.38076	4.31158e-05	0.000128652
9342	SNAP29	95	248	16.28	42.39	1.38062	0	0
64151	NCAPG	187	488	32.05	83.41	1.3799	3.31512e-13	2.47131e-12
25989	ULK3	102	266	17.48	45.46	1.37889	0	0
54621	VSIG10	51	133	8.74	22.73	1.37889	9.76806e-10	4.85631e-09
1241	LTB4R	28	73	4.8	12.48	1.37851	6.31966e-06	2.10666e-05
10274	STAG1	18	47	3.09	8.03	1.37779	0.000300166	0.000781312
128239	IQGAP3	18	47	3.09	8.03	1.37779	0.000300166	0.000781159
9406	ZRANB2	104	271	17.83	46.32	1.37733	0	0
84168	ANTXR1	113	294	19.37	50.25	1.3753	2.26042e-13	1.77763e-12
9902	MRC2	30	78	5.14	13.33	1.37484	3.17554e-06	1.09959e-05
84861	KLHL22	30	78	5.14	13.33	1.37484	3.17554e-06	1.0993e-05
79038	ZFYVE21	60	156	10.28	26.66	1.37484	3.8878e-11	2.16307e-10
253943	YTHDF3	530	1378	90.85	235.53	1.37435	0	0
100133941	CD24	70	182	12	31.11	1.37434	8.44436e-13	5.70123e-12
81839	VANGL1	40	104	6.86	17.78	1.37397	7.13752e-08	2.9827e-07
25801	GCA	20	52	3.43	8.89	1.37397	0.000148712	0.000405729
10479	SLC9A6	35	91	6	15.55	1.37388	4.73906e-07	1.80428e-06
54816	ZNF280D	25	65	4.29	11.11	1.37281	2.15422e-05	6.70437e-05
5634	PRPS2	101	262	17.31	44.78	1.37125	0	0
23095	KIF1B	47	122	8.06	20.85	1.3712	5.49618e-09	2.54437e-08
55870	ASH1L	49	127	8.4	21.71	1.3699	2.79204e-09	1.3319e-08
5826	ABCD4	39	101	6.68	17.26	1.36951	1.21035e-07	4.9416e-07
5558	PRIM2	122	316	20.91	54.01	1.36903	4.88498e-14	4.70953e-13
23162	MAPK8IP3	61	158	10.46	27.01	1.36861	3.35094e-11	1.88246e-10
7272	TTK	73	189	12.51	32.3	1.36845	2.78e-13	2.12596e-12
8540	AGPS	146	378	25.03	64.61	1.3681	1.9984e-14	2.02795e-13
57555	NLGN2	56	145	9.6	24.78	1.36807	2.17592e-10	1.14552e-09
1429	CRYZ	46	119	7.88	20.34	1.36805	9.29806e-09	4.22651e-08
441478	NRARP	34	88	5.83	15.04	1.36724	8.05344e-07	2.99173e-06
81887	LAS1L	150	388	25.71	66.32	1.36711	0	0
23499	MACF1	172	444	29.48	75.89	1.36417	9.57012e-14	8.59181e-13
54664	TMEM106B	131	338	22.45	57.77	1.36361	8.9706e-14	8.14142e-13
9896	FIG4	38	98	6.51	16.75	1.36343	2.05256e-07	8.14782e-07
8091	HMGA2	316	814	54.17	139.13	1.36087	3.41282e-13	2.52575e-12
23350	U2SURP	230	592	39.42	101.18	1.35992	3.85026e-13	2.80429e-12
706	TSPO	1921	4943	329.28	844.86	1.3594	3.5445e-12	2.20109e-11
5076	PAX2	21	54	3.6	9.23	1.35833	0.000126839	0.000348697
7248	TSC1	35	90	6	15.38	1.35802	6.89842e-07	2.57415e-06
23231	SEL1L3	123	316	21.08	54.01	1.35735	0	0
23038	WDTC1	51	131	8.74	22.39	1.35715	2.0577e-09	9.92617e-09
150468	CKAP2L	37	95	6.34	16.24	1.357	3.481e-07	1.34884e-06
254359	ZDHHC24	30	77	5.14	13.16	1.35632	4.62894e-06	1.56978e-05
672	BRCA1	23	59	3.94	10.08	1.35523	6.30826e-05	0.000183021
817	CAMK2D	191	490	32.74	83.75	1.35503	7.88258e-14	7.29317e-13
55183	RIF1	69	177	11.83	30.25	1.35449	3.22742e-12	2.01358e-11
254531	LPCAT4	62	159	10.63	27.18	1.3544	4.15052e-11	2.30154e-10
80856	KIAA1715	78	200	13.37	34.18	1.35415	2.90878e-14	2.90094e-13
444	ASPH	539	1380	92.39	235.87	1.35218	5.17142e-13	3.65458e-12
55750	AGK	91	233	15.6	39.82	1.35195	0	0
6720	SREBF1	91	233	15.6	39.82	1.35195	0	0
23165	NUP205	72	184	12.34	31.45	1.34972	1.36469e-12	8.95046e-12
55755	CDK5RAP2	83	212	14.23	36.23	1.34825	1.59872e-13	1.32125e-12
7153	TOP2A	255	651	43.71	111.27	1.34803	0	0
161882	ZFPM1	29	74	4.97	12.65	1.34782	7.8804e-06	2.59574e-05
85313	PPIL4	96	245	16.46	41.88	1.3473	0	0
201294	UNC13D	20	51	3.43	8.72	1.34612	0.000217788	0.000577615
8324	FZD7	40	102	6.86	17.43	1.34529	1.50535e-07	6.0771e-07
57325	CSRP2BP	40	102	6.86	17.43	1.34529	1.50535e-07	6.07526e-07
401251	C6orf26	22	56	3.77	9.57	1.34395	0.000108036	0.0003025
1020	CDK5	22	56	3.77	9.57	1.34395	0.000108036	0.000302436
28964	GIT1	33	84	5.66	14.36	1.34318	1.98867e-06	7.03056e-06
256364	EML3	33	84	5.66	14.36	1.34318	1.98867e-06	7.0287e-06
23527	ACAP2	57	145	9.77	24.78	1.34275	3.91108e-10	2.01674e-09
11013	TMSB15A	221	562	37.88	96.06	1.3425	8.10462e-14	7.452e-13
8914	TIMELESS	105	267	18	45.64	1.3423	0	0
23648	SSBP3	37	94	6.34	16.07	1.34182	5.0483e-07	1.91436e-06
5763	PTMS	820	2084	140.56	356.2	1.3415	0	0
7024	TFCP2	48	122	8.23	20.85	1.34108	9.90012e-09	4.48792e-08
91137	SLC25A46	39	99	6.68	16.92	1.34081	2.54826e-07	1.00081e-06
7325	UBE2E2	65	165	11.14	28.2	1.33995	2.62328e-11	1.49067e-10
375056	MIA3	80	203	13.71	34.7	1.33971	5.9286e-14	5.61803e-13
10613	ERLIN1	104	264	17.83	45.12	1.33946	0	0
7916	PRRC2A	164	416	28.11	71.1	1.33877	1.32117e-13	1.12253e-12
22927	HABP4	54	137	9.26	23.42	1.33866	1.29584e-09	6.35462e-09
54877	ZCCHC2	26	66	4.46	11.28	1.33865	2.68274e-05	8.27956e-05
91647	ATPAF2	26	66	4.46	11.28	1.33865	2.68274e-05	8.27764e-05
151009	LOC151009	26	66	4.46	11.28	1.33865	2.68274e-05	8.27572e-05
26268	FBXO9	125	317	21.43	54.18	1.33813	1.22125e-14	1.2624e-13
10036	CHAF1A	56	142	9.6	24.27	1.33807	6.58734e-10	3.32337e-09
64411	ARAP3	43	109	7.37	18.63	1.33789	6.5135e-08	2.73567e-07
53938	PPIL3	116	294	19.88	50.25	1.33781	1.03029e-13	9.19385e-13
8655	DYNLL1	451	1143	77.31	195.36	1.33741	1.99774e-12	1.27936e-11
7866	IFRD2	528	1338	90.5	228.69	1.3374	0	0
1857	DVL3	266	674	45.6	115.2	1.33703	2.12718e-13	1.68981e-12
549	AUH	64	162	10.97	27.69	1.3358	4.41044e-11	2.44364e-10
55075	UACA	47	119	8.06	20.34	1.33547	1.67096e-08	7.41076e-08
142940	TRUB1	53	134	9.08	22.9	1.33458	2.1835e-09	1.05102e-08
55770	EXOC2	34	86	5.83	14.7	1.33425	1.69829e-06	6.06032e-06
9489	PGS1	34	86	5.83	14.7	1.33425	1.69829e-06	6.0587e-06
150483	TEKT4	36	91	6.17	15.55	1.33357	8.5534e-07	3.16685e-06
4216	MAP3K4	36	91	6.17	15.55	1.33357	8.5534e-07	3.16597e-06
8899	PRPF4B	423	1068	72.51	182.54	1.33196	1.53655e-13	1.27382e-12
29	ABR	46	116	7.88	19.83	1.33142	2.81996e-08	1.22137e-07
10560	SLC19A2	86	217	14.74	37.09	1.33129	0	0
201266	SLC39A11	44	111	7.54	18.97	1.33108	5.56892e-08	2.35529e-07
4522	MTHFD1	417	1052	71.48	179.81	1.33086	0	0
643253	CCT6P1	19	48	3.26	8.2	1.33075	0.000374242	0.000961346
158	ADSL	155	391	26.57	66.83	1.3307	3.5505e-13	2.60736e-12
8317	CDC7	23	58	3.94	9.91	1.33069	9.1909e-05	0.000260135
23096	IQSEC2	25	63	4.29	10.77	1.32797	4.57694e-05	0.000135748
54800	KLHL24	25	63	4.29	10.77	1.32797	4.57694e-05	0.000135718
286205	SCAI	31	78	5.31	13.33	1.32789	5.73438e-06	1.92069e-05
5310	PKD1	58	146	9.94	24.95	1.32772	4.82722e-10	2.45961e-09
23325	KIAA1033	62	156	10.63	26.66	1.32654	1.24842e-10	6.70759e-10
255231	MCOLN2	35	88	6	15.04	1.32577	1.44917e-06	5.22736e-06
84061	MAGT1	166	417	28.45	71.27	1.32487	1.97842e-13	1.58297e-12
91300	C19orf22	82	206	14.06	35.21	1.32439	1.10578e-13	9.70493e-13
51703	ACSL5	276	693	47.31	118.45	1.32406	5.28466e-14	5.0293e-13
51181	DCXR	761	1909	130.44	326.29	1.32277	3.45502e-13	2.54426e-12
6903	TBCC	44	110	7.54	18.8	1.3181	8.02798e-08	3.33077e-07
9879	DDX46	230	575	39.42	98.28	1.31797	3.85026e-13	2.80582e-12
23048	FNBP1	20	50	3.43	8.55	1.31772	0.00031742	0.000823968
54536	EXOC6	20	50	3.43	8.55	1.31772	0.00031742	0.000823807
90843	TCEAL8	126	315	21.6	53.84	1.31765	1.25677e-13	1.08583e-12
27032	ATP2C1	176	440	30.17	75.2	1.31762	0	0
7707	ZNF148	68	170	11.66	29.06	1.31747	2.3685e-11	1.3534e-10
58488	PCTP	34	85	5.83	14.53	1.31747	2.45514e-06	8.60883e-06
4644	MYO5A	82	205	14.06	35.04	1.31741	1.75415e-13	1.43988e-12
4356	MPP3	26	65	4.46	11.11	1.31674	3.89262e-05	0.000117069
9725	TMEM63A	26	65	4.46	11.11	1.31674	3.89262e-05	0.000117042
58517	RBM25	185	462	31.71	78.96	1.31618	0	0
5706	PSMC6	129	322	22.11	55.04	1.31578	0	0
6888	TALDO1	214	534	36.68	91.27	1.31515	0	0
5481	PPID	132	329	22.63	56.23	1.3131	1.0747e-13	9.4884e-13
9690	UBE3C	57	142	9.77	24.27	1.31274	1.16688e-09	5.7455e-09
84900	RNFT2	112	279	19.2	47.69	1.31258	0	0
56731	SLC2A4RG	310	772	53.14	131.95	1.31212	1.87628e-13	1.51215e-12
79811	SLTM	110	274	18.86	46.83	1.3121	0	0
494115	RBMXL1	74	184	12.68	31.45	1.31051	4.51906e-12	2.76756e-11
3155	HMGCL	31	77	5.31	13.16	1.30938	8.2859e-06	2.72391e-05
8939	FUBP3	534	1327	91.53	226.81	1.30917	0	0
64744	SMAP2	33	82	5.66	14.02	1.30861	4.15916e-06	1.41878e-05
55347	ABHD10	430	1068	73.71	182.54	1.30828	7.20312e-13	4.92818e-12
64770	CCDC14	116	288	19.88	49.22	1.30793	1.03029e-13	9.20619e-13
80150	ASRGL1	108	268	18.51	45.81	1.30736	0	0
6051	RNPEP	355	881	60.85	150.58	1.3072	5.11368e-13	3.62919e-12
9493	KIF23	212	526	36.34	89.9	1.30676	0	0
5116	PCNT	73	181	12.51	30.94	1.30639	7.4305e-12	4.44228e-11
57184	C15orf17	27	67	4.63	11.45	1.30626	3.30772e-05	0.000100385
10096	ACTR3	90	223	15.43	38.12	1.30481	0	0
7546	ZIC2	21	52	3.6	8.89	1.30419	0.000268942	0.000704722
5786	PTPRA	99	245	16.97	41.88	1.30327	1.02141e-14	1.06994e-13
393	ARHGAP4	61	151	10.46	25.81	1.30305	4.32666e-10	2.22156e-09
29904	EEF2K	36	89	6.17	15.21	1.30168	1.77996e-06	6.33646e-06
3005	H1F0	168	415	28.8	70.93	1.30033	1.47216e-13	1.22502e-12
29072	SETD2	105	259	18	44.27	1.29833	0	0
29896	TRA2A	724	1785	124.1	305.09	1.29773	0	0
3015	H2AFZ	1514	3732	259.51	637.87	1.29747	3.56604e-12	2.21344e-11
23523	CABIN1	71	175	12.17	29.91	1.2973	2.10746e-11	1.21099e-10
22928	SEPHS2	142	350	24.34	59.82	1.2973	2.81108e-13	2.14112e-12
6599	SMARCC1	204	502	34.97	85.8	1.29486	1.80522e-13	1.4593e-12
399909	PCNXL3	50	123	8.57	21.02	1.2944	2.14974e-08	9.42742e-08
79187	FSD1	50	123	8.57	21.02	1.2944	2.14974e-08	9.42431e-08
23019	CNOT1	72	177	12.34	30.25	1.29359	1.80307e-11	1.0442e-10
54464	XRN1	46	113	7.88	19.31	1.29308	8.37832e-08	3.46964e-07
5358	PLS3	186	457	31.88	78.11	1.29286	5.82868e-13	4.07151e-12
57176	VARS2	35	86	6	14.7	1.29278	3.00844e-06	1.04608e-05
4976	OPA1	182	447	31.2	76.4	1.29203	0	0
23077	MYCBP2	145	356	24.85	60.85	1.29201	0	0
10456	HAX1	657	1612	112.62	275.52	1.29069	0	0
25936	NSL1	55	135	9.43	23.07	1.29069	4.71592e-09	2.19461e-08
219790	RTKN2	31	76	5.31	12.99	1.29062	1.19324e-05	3.83553e-05
55837	EAPP	75	184	12.86	31.45	1.29017	7.75424e-12	4.63167e-11
23469	PHF3	60	147	10.28	25.13	1.28957	1.03788e-09	5.14842e-09
4150	MAZ	423	1037	72.51	177.24	1.28945	1.53655e-13	1.27303e-12
6597	SMARCA4	131	321	22.45	54.87	1.2893	8.9706e-14	8.13033e-13
23062	GGA2	45	110	7.71	18.8	1.28593	1.40936e-07	5.7069e-07
54475	NLE1	45	110	7.71	18.8	1.28593	1.40936e-07	5.70516e-07
51465	UBE2J1	27	66	4.63	11.28	1.28468	4.7694e-05	0.000140954
63892	THADA	70	171	12	29.23	1.28442	5.05964e-11	2.79171e-10
6468	FBXW4	145	354	24.85	60.51	1.28393	0	0
2936	GSR	93	227	15.94	38.8	1.28341	6.75016e-14	6.36936e-13
9577	BRE	50	122	8.57	20.85	1.28268	3.07522e-08	1.3289e-07
5709	PSMD3	426	1039	73.02	177.59	1.28219	5.00266e-13	3.55798e-12
29128	UHRF1	91	222	15.6	37.94	1.28217	0	0
22980	TCF25	189	461	32.4	78.79	1.28202	2.6179e-13	2.01822e-12
1979	EIF4EBP2	194	473	33.25	80.84	1.28171	5.34462e-13	3.763e-12
389677	RBM12B	87	212	14.91	36.23	1.2809	1.39222e-13	1.17317e-12
118881	COMTD1	23	56	3.94	9.57	1.28032	0.000192568	0.000515347
84501	SPIRE2	23	56	3.94	9.57	1.28032	0.000192568	0.000515243
2524	FUT2	23	56	3.94	9.57	1.28032	0.000192568	0.00051514
220002	CYBASC3	46	112	7.88	19.14	1.28032	1.19879e-07	4.89743e-07
342371	ATXN1L	32	78	5.49	13.33	1.2798	1.01261e-05	3.27946e-05
728294	D2HGDH	30	73	5.14	12.48	1.27978	2.02066e-05	6.31379e-05
91368	CDKN2AIPNL	118	287	20.23	49.05	1.27776	0	0
23092	ARHGAP26	65	158	11.14	27.01	1.27774	3.266e-10	1.69065e-09
23014	FBXO21	128	311	21.94	53.16	1.27678	3.88578e-14	3.82657e-13
150864	FAM117B	21	51	3.6	8.72	1.27633	0.000388828	0.000997467
51594	NBAS	21	51	3.6	8.72	1.27633	0.000388828	0.000997275
9453	GGPS1	154	374	26.4	63.92	1.27573	1.95177e-13	1.5673e-12
23466	CBX6	117	284	20.05	48.54	1.27557	1.26787e-13	1.08766e-12
5931	RBBP7	146	354	25.03	60.51	1.27352	1.9984e-14	2.02641e-13
988	CDC5L	85	206	14.57	35.21	1.27298	7.39408e-13	5.04845e-12
2926	GRSF1	565	1369	96.85	233.99	1.27262	4.82502e-13	3.44452e-12
85476	GFM1	57	138	9.77	23.59	1.27174	4.87984e-09	2.2693e-08
130951	C2orf65	31	75	5.31	12.82	1.27161	1.71246e-05	5.38489e-05
51366	UBR5	67	162	11.48	27.69	1.27024	2.36656e-10	1.24098e-09
338707	B4GALNT4	24	58	4.11	9.91	1.26975	0.000162774	0.000441109
51742	ARID4B	60	145	10.28	24.78	1.26934	2.11024e-09	1.01686e-08
36	ACADSB	55	133	9.43	22.73	1.26927	9.60688e-09	4.36093e-08
5899	RALB	36	87	6.17	14.87	1.26906	3.66042e-06	1.2593e-05
10733	PLK4	48	116	8.23	19.83	1.26872	8.66282e-08	3.58523e-07
23129	PLXND1	48	116	8.23	19.83	1.26872	8.66282e-08	3.58411e-07
515	ATP5F1	1648	3982	282.48	680.6	1.26866	8.72236e-12	5.18667e-11
5447	POR	113	273	19.37	46.66	1.26836	2.26042e-13	1.77868e-12
55760	DHX32	77	186	13.2	31.79	1.26804	1.15832e-11	6.80876e-11
51061	TXNDC11	39	94	6.68	16.07	1.26645	1.56381e-06	5.6211e-06
10498	CARM1	252	608	43.2	103.92	1.26637	1.19682e-13	1.04488e-12
79813	EHMT1	68	164	11.66	28.03	1.2654	2.01508e-10	1.06295e-09
51512	GTSE1	44	106	7.54	18.12	1.26495	3.38296e-07	1.31314e-06
6717	SRI	56	135	9.6	23.07	1.26491	8.16892e-09	3.73236e-08
56886	UGGT1	56	135	9.6	23.07	1.26491	8.16892e-09	3.73108e-08
29068	ZBTB44	81	195	13.88	33.33	1.26381	4.3423e-12	2.66298e-11
10425	ARIH2	130	313	22.28	53.5	1.26379	0	0
667	DST	150	361	25.71	61.7	1.26294	0	0
10235	RASGRP2	27	65	4.63	11.11	1.26277	6.85008e-05	0.000197964
79801	SHCBP1	148	356	25.37	60.85	1.26213	0	0
659	BMPR2	57	137	9.77	23.42	1.26131	6.94406e-09	3.18584e-08
7108	TM7SF2	72	173	12.34	29.57	1.26079	7.43194e-11	4.04368e-10
1153	CIRBP	122	293	20.91	50.08	1.26004	4.88498e-14	4.71636e-13
134637	ADAT2	45	108	7.71	18.46	1.2596	2.87144e-07	1.12145e-06
26292	MYCBP	105	252	18	43.07	1.25869	0	0
51599	LSR	451	1082	77.31	184.93	1.25825	1.99774e-12	1.27997e-11
57678	GPAM	25	60	4.29	10.26	1.25798	0.000137509	0.000376706
178	AGL	171	410	29.31	70.08	1.25761	3.44614e-13	2.54334e-12
80205	CHD9	71	170	12.17	29.06	1.25571	1.23938e-10	6.6644e-10
146223	CMTM4	71	170	12.17	29.06	1.25571	1.23938e-10	6.66171e-10
8502	PKP4	94	225	16.11	38.46	1.2554	3.9968e-15	4.28105e-14
4832	NME3	107	256	18.34	43.76	1.25462	0	0
55848	C9orf46	140	335	24	57.26	1.25449	1.15463e-14	1.20006e-13
1762	DMWD	23	55	3.94	9.4	1.25447	0.00027686	0.000724187
23190	UBXN4	51	122	8.74	20.85	1.25434	5.30728e-08	2.24964e-07
55208	DCUN1D2	56	134	9.6	22.9	1.25424	1.1612e-08	5.21424e-08
115106	HAUS1	90	215	15.43	36.75	1.25201	3.42614e-13	2.53139e-12
6844	VAMP2	85	203	14.57	34.7	1.25193	2.20334e-12	1.40562e-11
25782	RAB3GAP2	54	129	9.26	22.05	1.25169	2.28638e-08	9.97407e-08
6772	STAT1	271	647	46.45	110.58	1.25134	7.08322e-14	6.66003e-13
167227	DCP2	70	167	12	28.54	1.24995	2.06762e-10	1.08937e-09
79006	METRN	291	694	49.88	118.62	1.24981	1.66089e-13	1.37008e-12
92675	DTD1	91	217	15.6	37.09	1.24948	2.89768e-13	2.19328e-12
29911	HOOK2	99	236	16.97	40.34	1.24922	4.996e-14	4.80612e-13
286075	ZNF707	26	62	4.46	10.6	1.24895	0.000116106	0.000322519
1854	DUT	253	603	43.37	103.06	1.24872	3.97238e-13	2.8728e-12
29127	RACGAP1	181	431	31.03	73.67	1.24741	1.23013e-13	1.06488e-12
51150	SDF4	126	300	21.6	51.28	1.24736	1.25677e-13	1.08513e-12
79912	PYROXD1	92	219	15.77	37.43	1.24701	3.63488e-13	2.65759e-12
54495	TMX3	137	326	23.48	55.72	1.24676	2.83996e-13	2.15203e-12
2963	GTF2F2	180	428	30.85	73.15	1.24559	2.94654e-13	2.21515e-12
54470	ARMCX6	98	233	16.8	39.82	1.24503	5.88418e-14	5.58389e-13
1763	DNA2	24	57	4.11	9.74	1.24478	0.000233436	0.000617027
11332	ACOT7	332	789	56.91	134.86	1.24471	0	0
652	BMP4	756	1796	129.59	306.97	1.24414	3.02202e-13	2.26549e-12
3692	EIF6	969	2301	166.1	393.29	1.24354	1.68843e-12	1.09337e-11
83999	KREMEN1	56	133	9.6	22.73	1.24349	1.64722e-08	7.31037e-08
66008	TRAK2	51	121	8.74	20.68	1.24253	7.53294e-08	3.13417e-07
388610	TRNP1	51	121	8.74	20.68	1.24253	7.53294e-08	3.13319e-07
10603	SH2B2	32	76	5.49	12.99	1.24252	2.07068e-05	6.45947e-05
29924	EPN1	529	1255	90.68	214.5	1.24212	0	0
2802	GOLGA3	43	102	7.37	17.43	1.24184	8.075e-07	2.99806e-06
145173	B3GALTL	27	64	4.63	10.94	1.24053	9.79908e-05	0.000276175
83605	CCM2	65	154	11.14	26.32	1.24041	1.32685e-09	6.5043e-09
4016	LOXL1	30	71	5.14	12.14	1.23993	4.13308e-05	0.000123769
10189	THOC4	128	303	21.94	51.79	1.23911	3.88578e-14	3.81529e-13
5781	PTPN11	349	826	59.82	141.18	1.23884	1.76303e-13	1.43742e-12
11253	MAN1B1	52	123	8.91	21.02	1.23827	6.38734e-08	2.68522e-07
54014	BRWD1	41	97	7.03	16.58	1.23785	1.59855e-06	5.71972e-06
81562	LMAN2L	63	149	10.8	25.47	1.23777	2.60498e-09	1.24534e-08
201965	RWDD4	44	104	7.54	17.78	1.23762	6.83954e-07	2.55432e-06
8065	CUL5	88	208	15.08	35.55	1.23721	1.96243e-12	1.25978e-11
54465	ETAA1	36	85	6.17	14.53	1.23569	7.43566e-06	2.45654e-05
9880	ZBTB39	39	92	6.68	15.72	1.23468	3.16806e-06	1.09757e-05
57690	TNRC6C	67	158	11.48	27.01	1.23437	9.55716e-10	4.75857e-09
151507	MSL3L2	53	125	9.08	21.36	1.23415	5.4146e-08	2.29294e-07
55449	C14orf167	31	73	5.31	12.48	1.23283	3.48974e-05	0.000105716
55644	OSGEP	59	139	10.11	23.76	1.23275	1.00542e-08	4.55001e-08
27433	TOR2A	28	66	4.8	11.28	1.23266	8.26696e-05	0.000235638
1660	DHX9	380	895	65.14	152.97	1.23163	0	0
727800	RNF208	85	200	14.57	34.18	1.23015	6.30118e-12	3.79439e-11
124637	CYB5D1	162	381	27.77	65.12	1.22957	0	0
11165	NUDT3	34	80	5.83	13.67	1.22945	1.47875e-05	4.70669e-05
10591	C6orf108	249	585	42.68	99.99	1.22822	1.28786e-14	1.32202e-13
221914	GPC2	46	108	7.88	18.46	1.22814	4.90272e-07	1.86233e-06
29899	GPSM2	46	108	7.88	18.46	1.22814	4.90272e-07	1.8618e-06
7083	TK1	838	1968	143.64	336.37	1.22759	0	0
27132	CPNE7	314	737	53.82	125.97	1.22687	8.81518e-14	8.01128e-13
10054	UBA2	231	542	39.6	92.64	1.22613	0	0
8906	AP1G2	26	61	4.46	10.43	1.22562	0.000165752	0.000448633
28234	SLCO1B3	26	61	4.46	10.43	1.22562	0.000165752	0.000448542
85021	REPS1	119	279	20.4	47.69	1.22512	0	0
9261	MAPKAPK2	166	389	28.45	66.49	1.22471	1.97842e-13	1.58392e-12
6733	SRPK2	38	89	6.51	15.21	1.22429	5.31304e-06	1.78721e-05
5500	PPP1CB	773	1811	132.5	309.54	1.22413	9.05276e-13	6.07809e-12
55466	DNAJA4	184	431	31.54	73.67	1.22389	2.9754e-13	2.23306e-12
5885	RAD21	739	1729	126.67	295.52	1.22218	6.01296e-13	4.18487e-12
1070	CETN3	207	484	35.48	82.73	1.2214	1.26121e-13	1.08615e-12
821	CANX	2852	6669	488.86	1139.86	1.22136	0	0
80864	EGFL8	24	56	4.11	9.57	1.21938	0.000333254	0.000862715
2177	FANCD2	81	189	13.88	32.3	1.21853	3.42196e-11	1.92074e-10
113130	CDCA5	216	504	37.02	86.14	1.21838	2.58238e-13	1.9943e-12
80758	PRR7	141	329	24.17	56.23	1.21812	0	0
11276	SYNRG	48	112	8.23	19.14	1.21763	3.51096e-07	1.36005e-06
55213	RCBTB1	193	450	33.08	76.91	1.21721	7.72716e-14	7.1693e-13
3682	ITGAE	145	338	24.85	57.77	1.21707	0	0
81567	TXNDC5	434	1011	74.39	172.8	1.21592	0	0
50640	PNPLA8	55	128	9.43	21.88	1.21428	5.48554e-08	2.3215e-07
8216	LZTR1	55	128	9.43	21.88	1.21428	5.48554e-08	2.32077e-07
150275	CCDC117	316	735	54.17	125.63	1.21362	3.41282e-13	2.52716e-12
7982	ST7	43	100	7.37	17.09	1.21342	1.61918e-06	5.79198e-06
858	CAV2	842	1958	144.33	334.66	1.21332	0	0
5906	RAP1A	120	279	20.57	47.69	1.21314	0	0
55181	C17orf71	77	179	13.2	30.59	1.21252	1.3063e-10	6.98475e-10
51015	ISOC1	105	244	18	41.7	1.21205	0	0
54921	CHTF8	174	404	29.83	69.05	1.21088	1.21014e-13	1.04895e-12
440270	GOLGA8B	28	65	4.8	11.11	1.21075	0.000117545	0.000326245
55904	MLL5	66	153	11.31	26.15	1.20921	3.1546e-09	1.49202e-08
89891	WDR34	183	424	31.37	72.47	1.208	2.92876e-13	2.21177e-12
9765	ZFYVE16	25	58	4.29	9.91	1.20791	0.000280242	0.000732458
6208	RPS14	401	929	68.74	158.78	1.20781	0	0
58487	CREBZF	203	470	34.8	80.33	1.20685	2.0095e-13	1.60206e-12
11137	PWP1	302	699	51.77	119.47	1.20646	5.28244e-13	3.72513e-12
10449	ACAA2	70	162	12	27.69	1.20633	1.15515e-09	5.68986e-09
114991	ZNF618	35	81	6	13.84	1.20581	1.76856e-05	5.55738e-05
9133	CCNB2	115	266	19.71	45.46	1.20567	0	0
5250	SLC25A3	112	259	19.2	44.27	1.20522	0	0
6205	RPS11	6443	14890	1104.39	2544.99	1.20441	2.41816e-11	1.37941e-10
30815	ST6GALNAC6	32	74	5.49	12.65	1.20426	4.17522e-05	0.000124779
51112	TTC15	29	67	4.97	11.45	1.20403	9.8951e-05	0.000278645
7317	UBA1	313	723	53.65	123.57	1.20368	0	0
7035	TFPI	168	388	28.8	66.32	1.20338	1.47216e-13	1.22425e-12
55502	HES6	123	284	21.08	48.54	1.2033	0	0
200916	RPL22L1	1942	4483	332.88	766.23	1.20278	7.51576e-12	4.49124e-11
84447	SYVN1	49	113	8.4	19.31	1.20089	4.18438e-07	1.60874e-06
26003	GORASP2	203	468	34.8	79.99	1.20073	2.0095e-13	1.60111e-12
6741	SSB	167	385	28.63	65.8	1.20056	1.75637e-13	1.43904e-12
50488	MINK1	79	182	13.54	31.11	1.20015	1.3158e-10	7.02991e-10
5566	PRKACA	165	380	28.28	64.95	1.19955	2.4869e-14	2.48952e-13
7905	REEP5	330	760	56.57	129.9	1.19929	2.63122e-13	2.02264e-12
84811	BUD13	43	99	7.37	16.92	1.19899	2.28338e-06	8.02983e-06
23417	MLYCD	33	76	5.66	12.99	1.19853	3.5177e-05	0.000106467
79913	ACTR5	60	138	10.28	23.59	1.19834	2.37892e-08	1.03642e-07
53373	TPCN1	50	115	8.57	19.66	1.1979	3.53578e-07	1.36887e-06
8313	AXIN2	50	115	8.57	19.66	1.1979	3.53578e-07	1.36847e-06
7799	PRDM2	30	69	5.14	11.79	1.19772	8.32814e-05	0.000237229
51239	ANKRD39	67	154	11.48	26.32	1.19704	3.74938e-09	1.76144e-08
64747	MFSD1	74	170	12.68	29.06	1.19648	5.9387e-10	3.00638e-09
54520	CCDC93	40	92	6.86	15.72	1.19632	5.35124e-06	1.79915e-05
9531	BAG3	517	1188	88.62	203.05	1.19613	7.39408e-14	6.91812e-13
84456	L3MBTL3	121	278	20.74	47.52	1.19612	6.66134e-15	7.05001e-14
1628	DBP	64	147	10.97	25.13	1.19585	8.6809e-09	3.95813e-08
3988	LIPA	101	232	17.31	39.65	1.19572	4.20552e-13	3.02661e-12
81611	ANP32E	349	801	59.82	136.91	1.19453	1.76303e-13	1.4383e-12
23534	TNPO3	78	179	13.37	30.59	1.19406	2.177e-10	1.14564e-09
9131	AIFM1	68	156	11.66	26.66	1.19311	3.17264e-09	1.49949e-08
9014	TAF1B	31	71	5.31	12.14	1.19298	7.00814e-05	0.000202312
81786	TRIM7	140	321	24	54.87	1.19298	1.15463e-14	1.20571e-13
22	ABCB7	41	94	7.03	16.07	1.19277	4.51418e-06	1.53321e-05
4591	TRIM37	124	284	21.25	48.54	1.19171	1.34781e-13	1.13718e-12
1687	DFNA5	62	142	10.63	24.27	1.19103	1.70136e-08	7.53807e-08
1852	DUSP9	76	174	13.03	29.74	1.19057	4.25464e-10	2.18627e-09
6929	TCF3	191	437	32.74	74.69	1.18986	7.88258e-14	7.27799e-13
3181	HNRNPA2B1	3913	8946	670.73	1529.05	1.18883	0	0
64792	RABL5	70	160	12	27.35	1.18851	2.27064e-09	1.09138e-08
55296	TBC1D19	28	64	4.8	10.94	1.18851	0.00016645	0.000450337
26502	NARF	224	512	38.4	87.51	1.18834	8.08242e-14	7.44701e-13
7593	MZF1	35	80	6	13.67	1.18798	2.4957e-05	7.72559e-05
26469	PTPN18	102	233	17.48	39.82	1.18779	3.51496e-13	2.58553e-12
6790	AURKA	102	233	17.48	39.82	1.18779	3.51496e-13	2.58411e-12
51043	ZBTB7B	169	386	28.97	65.97	1.18725	0	0
10554	AGPAT1	39	89	6.68	15.21	1.1871	8.93314e-06	2.92154e-05
10919	EHMT2	57	130	9.77	22.22	1.18543	7.74348e-08	3.21675e-07
8935	SKAP2	32	73	5.49	12.48	1.18474	5.8965e-05	0.000172011
55132	LARP1B	32	73	5.49	12.48	1.18474	5.8965e-05	0.000171974
51115	FAM82B	140	319	24	54.52	1.18375	1.15463e-14	1.20476e-13
64837	KLC2	140	319	24	54.52	1.18375	1.15463e-14	1.201e-13
64943	NT5DC2	188	428	32.23	73.15	1.18245	1.70974e-13	1.40689e-12
10645	CAMKK2	29	66	4.97	11.28	1.18245	0.000139875	0.000383032
1822	ATN1	185	421	31.71	71.96	1.18226	0	0
389362	PSMG4	47	107	8.06	18.29	1.1822	1.15825e-06	4.22145e-06
83933	HDAC10	80	182	13.71	31.11	1.18215	2.18046e-10	1.147e-09
9361	LONP1	110	250	18.86	42.73	1.17992	6.9722e-14	6.56491e-13
6491	STIL	129	293	22.11	50.08	1.17954	0	0
144438	LOC144438	370	840	63.42	143.57	1.17874	0	0
23074	UHRF1BP1L	52	118	8.91	20.17	1.17871	3.53686e-07	1.36849e-06
54675	CRLS1	344	781	58.97	133.49	1.17868	5.06706e-13	3.59802e-12
23788	MTCH2	644	1460	110.39	249.54	1.17666	4.86056e-13	3.46803e-12
83546	RTBDN	26	59	4.46	10.08	1.17638	0.000333428	0.000862998
26276	VPS33B	65	147	11.14	25.13	1.17366	1.43657e-08	6.40754e-08
2287	FKBP3	290	656	49.71	112.12	1.17344	2.46914e-13	1.92359e-12
51141	INSIG2	73	165	12.51	28.2	1.17261	1.9174e-09	9.27965e-09
11160	ERLIN2	73	165	12.51	28.2	1.17261	1.9174e-09	9.27628e-09
10988	METAP2	385	870	65.99	148.7	1.17209	6.81454e-13	4.67674e-12
64089	SNX16	27	61	4.63	10.43	1.17166	0.000279756	0.000731332
54554	WDR5B	31	70	5.31	11.96	1.17143	9.87498e-05	0.000278137
6222	RPS18	18663	42141	3199.02	7202.72	1.17091	0	0
10559	SLC35A1	62	140	10.63	23.93	1.17068	3.3285e-08	1.43509e-07
55758	RCOR3	70	158	12	27.01	1.17046	4.43124e-09	2.06936e-08
3925	STMN1	1678	3782	287.63	646.42	1.16826	3.0509e-12	1.90792e-11
129401	NUP35	80	180	13.71	30.77	1.1663	4.2387e-10	2.17892e-09
342357	ZKSCAN2	28	63	4.8	10.77	1.16591	0.000234712	0.000619785
8924	HERC2	56	126	9.6	21.54	1.16591	1.79313e-07	7.16497e-07
79075	DSCC1	228	513	39.08	87.68	1.16582	2.78666e-13	2.12738e-12
369	ARAF	200	450	34.28	76.91	1.1658	0	0
513	ATP5D	583	1311	99.93	224.08	1.16502	5.31574e-13	3.74464e-12
4285	MIPEP	57	128	9.77	21.88	1.16318	1.51275e-07	6.09957e-07
1432	MAPK14	151	339	25.88	57.94	1.16272	0	0
6124	RPL4	2820	6330	483.38	1081.92	1.16236	0	0
2886	GRB7	41	92	7.03	15.72	1.161	8.88718e-06	2.90794e-05
23244	PDS5A	239	536	40.97	91.61	1.16094	6.09068e-13	4.23232e-12
80010	RMI1	29	65	4.97	11.11	1.16054	0.000196918	0.000526035
7175	TPR	408	914	69.94	156.22	1.15939	5.41788e-13	3.81055e-12
4175	MCM6	193	432	33.08	73.84	1.15844	7.72716e-14	7.15434e-13
51450	PRRX2	63	141	10.8	24.1	1.158	3.91656e-08	1.67885e-07
11258	DCTN3	59	132	10.11	22.56	1.15798	1.07644e-07	4.41519e-07
6917	TCEA1	278	622	47.65	106.31	1.15773	1.68532e-13	1.38937e-12
126321	C19orf28	295	660	50.57	112.81	1.15754	3.344e-13	2.49005e-12
5720	PSME1	851	1903	145.87	325.26	1.15691	1.69398e-12	1.09643e-11
3980	LIG3	30	67	5.14	11.45	1.15551	0.000165207	0.000447339
27134	TJP3	30	67	5.14	11.45	1.15551	0.000165207	0.000447248
55014	STX17	43	96	7.37	16.41	1.15484	6.2954e-06	2.09962e-05
151194	FAM119A	43	96	7.37	16.41	1.15484	6.2954e-06	2.0991e-05
10075	HUWE1	206	460	35.31	78.62	1.15482	2.5624e-13	1.98348e-12
10247	HRSP12	142	317	24.34	54.18	1.15443	2.81108e-13	2.14234e-12
757	TMEM50B	103	230	17.66	39.31	1.15441	2.36456e-12	1.50271e-11
3716	JAK1	109	243	18.68	41.53	1.15266	5.73986e-13	4.01579e-12
3105	HLA-A	92	205	15.77	35.04	1.15182	4.04648e-11	2.24666e-10
4729	NDUFV2	382	851	65.48	145.45	1.1514	5.13368e-13	3.63563e-12
51199	NIN	67	149	11.48	25.47	1.14968	1.98475e-08	8.75577e-08
388152	LOC388152	189	420	32.4	71.79	1.14779	2.6179e-13	2.01589e-12
57198	ATP8B2	36	80	6.17	13.67	1.14767	4.1318e-05	0.000123787
669	BPGM	36	80	6.17	13.67	1.14767	4.1318e-05	0.000123759
10726	NUDC	885	1966	151.7	336.03	1.14737	0	0
10983	CCNI	331	735	56.74	125.63	1.14674	0	0
9463	PICK1	50	111	8.57	18.97	1.14635	1.35353e-06	4.89699e-06
6901	TAZ	32	71	5.49	12.14	1.14489	0.000116286	0.000322951
9877	ZC3H11A	535	1186	91.7	202.71	1.14442	0	0
58489	FAM108C1	42	93	7.2	15.9	1.14296	1.04375e-05	3.37538e-05
81624	DIAPH3	42	93	7.2	15.9	1.14296	1.04375e-05	3.37456e-05
11176	BAZ2A	191	423	32.74	72.3	1.14294	7.88258e-14	7.28304e-13
6611	SMS	154	341	26.4	58.28	1.14246	1.95177e-13	1.56447e-12
79738	BBS10	56	124	9.6	21.19	1.14228	3.47642e-07	1.34785e-06
29109	FHOD1	94	208	16.11	35.55	1.14189	3.98702e-11	2.21457e-10
1809	DPYSL3	47	104	8.06	17.78	1.1414	3.1574e-06	1.09444e-05
65084	TMEM135	61	135	10.46	23.07	1.14114	1.06399e-07	4.36681e-07
5827	PXMP2	61	135	10.46	23.07	1.14114	1.06399e-07	4.36547e-07
6045	RNF2	85	188	14.57	32.13	1.14092	3.51114e-10	1.81332e-09
57111	RAB25	256	566	43.88	96.74	1.14055	0	0
332	BIRC5	351	776	60.16	132.63	1.14053	4.70734e-14	4.55145e-13
4247	MGAT2	43	95	7.37	16.24	1.13982	8.7762e-06	2.87445e-05
51030	FAM18B1	29	64	4.97	10.94	1.13829	0.000276062	0.000722242
196441	ZFC3H1	39	86	6.68	14.7	1.1379	2.44922e-05	7.59406e-05
84231	TRAF7	306	674	52.45	115.2	1.13513	0	0
9736	USP34	139	306	23.83	52.3	1.13403	1.77414e-13	1.43942e-12
3985	LIMK2	35	77	6	13.16	1.13313	6.86838e-05	0.00019845
5269	SERPINB6	141	310	24.17	52.99	1.1325	0	0
64983	MRPL32	228	501	39.08	85.63	1.13169	2.78666e-13	2.12861e-12
148789	B3GALNT2	167	367	28.63	62.73	1.13163	1.75637e-13	1.43815e-12
341208	HEPHL1	56	123	9.6	21.02	1.13066	4.82366e-07	1.83387e-06
29920	PYCR2	133	292	22.8	49.91	1.1303	1.19682e-13	1.04351e-12
135293	PM20D2	72	158	12.34	27.01	1.13015	1.1732e-08	5.26635e-08
51684	SUFU	36	79	6.17	13.5	1.12962	5.7632e-05	0.000168381
55212	BBS7	36	79	6.17	13.5	1.12962	5.7632e-05	0.000168344
54998	AURKAIP1	652	1430	111.76	244.41	1.1289	1.65179e-12	1.07121e-11
6432	SRSF7	378	829	64.79	141.69	1.12889	5.68656e-13	3.98059e-12
84148	MYST1	52	114	8.91	19.48	1.1285	1.33199e-06	4.82429e-06
79759	ZNF668	57	125	9.77	21.36	1.12848	4.0613e-07	1.56323e-06
51435	SCARA3	83	182	14.23	31.11	1.12844	9.4291e-10	4.70008e-09
23250	ATP11A	142	311	24.34	53.16	1.12701	2.82218e-13	2.14589e-12
51071	DERA	158	346	27.08	59.14	1.12691	0	0
2110	ETFDH	42	92	7.2	15.72	1.12653	1.45198e-05	4.627e-05
57621	ZBTB2	42	92	7.2	15.72	1.12653	1.45198e-05	4.62589e-05
26227	PHGDH	451	987	77.31	168.7	1.12573	1.99774e-12	1.27874e-11
7050	TGIF1	628	1374	107.65	234.84	1.12533	4.64518e-13	3.32148e-12
80178	C16orf59	43	94	7.37	16.07	1.12463	1.2198e-05	3.91807e-05
113263	GLCCI1	38	83	6.51	14.19	1.12415	4.05828e-05	0.000121776
203547	VMA21	113	247	19.37	42.22	1.1241	1.39222e-12	9.12206e-12
9666	DZIP3	75	164	12.86	28.03	1.12408	7.02914e-09	3.22377e-08
223082	ZNRF2	32	70	5.49	11.96	1.12334	0.000162358	0.000440161
26007	DAK	32	70	5.49	11.96	1.12334	0.000162358	0.000440072
25852	ARMC8	87	190	14.91	32.47	1.12283	4.77166e-10	2.4341e-09
123096	SLC25A29	87	190	14.91	32.47	1.12283	4.77166e-10	2.43316e-09
3398	ID2	550	1201	94.28	205.27	1.1225	3.90798e-13	2.83547e-12
5955	RCN2	743	1620	127.36	276.89	1.1204	0	0
1182	CLCN3	100	218	17.14	37.26	1.12026	2.75924e-11	1.56326e-10
117178	SSX2IP	161	351	27.6	59.99	1.12005	0	0
57222	ERGIC1	123	268	21.08	45.81	1.11979	1.03695e-13	9.24091e-13
5802	PTPRS	61	133	10.46	22.73	1.11971	2.0407e-07	8.10316e-07
79780	CCDC82	51	111	8.74	18.97	1.11801	2.19288e-06	7.72177e-06
55890	GPRC5C	102	222	17.48	37.94	1.11801	1.94498e-11	1.12199e-10
5150	PDE7A	74	161	12.68	27.52	1.11793	1.15081e-08	5.16932e-08
5792	PTPRF	255	555	43.71	94.86	1.11784	0	0
9026	HIP1R	114	248	19.54	42.39	1.11729	1.43929e-12	9.40734e-12
11214	AKAP13	46	100	7.88	17.09	1.11688	7.23354e-06	2.3969e-05
64403	CDH24	40	87	6.86	14.87	1.11612	2.85832e-05	8.76455e-05
24139	EML2	58	126	9.94	21.54	1.1157	4.72774e-07	1.80721e-06
55845	C3orf10	295	641	50.57	109.56	1.11537	3.344e-13	2.48865e-12
6141	RPL18	3040	6604	521.09	1128.75	1.11512	0	0
8577	TMEFF1	53	115	9.08	19.66	1.1145	1.55057e-06	5.57502e-06
3911	LAMA5	70	152	12	25.98	1.11437	3.14946e-08	1.35878e-07
5321	PLA2G4A	35	76	6	12.99	1.11437	9.55628e-05	0.000269789
9922	IQSEC1	41	89	7.03	15.21	1.11342	2.39902e-05	7.44188e-05
26130	GAPVD1	147	319	25.2	54.52	1.11336	8.65974e-14	7.89157e-13
54938	SARS2	47	102	8.06	17.43	1.11272	6.0776e-06	2.02953e-05
6905	TBCE	60	130	10.28	22.22	1.11202	3.34754e-07	1.30167e-06
5082	PDCL	102	221	17.48	37.77	1.11154	2.68202e-11	1.52145e-10
9441	MED26	36	78	6.17	13.33	1.11133	8.01018e-05	0.000228759
55071	C9orf40	54	117	9.26	20	1.11092	1.3039e-06	4.72898e-06
8566	PDXK	104	225	17.83	38.46	1.10905	1.91225e-11	1.10358e-10
10844	TUBGCP2	55	119	9.43	20.34	1.10899	1.09649e-06	4.00072e-06
7086	TKT	397	858	68.05	146.65	1.10771	6.5814e-13	4.53779e-12
85451	UNK	62	134	10.63	22.9	1.10721	2.37038e-07	9.34812e-07
83463	MXD3	56	121	9.6	20.68	1.10713	9.22092e-07	3.3923e-06
55922	NKRF	106	229	18.17	39.14	1.10709	1.36149e-11	7.95386e-11
9653	HS2ST1	125	270	21.43	46.15	1.1067	2.22044e-13	1.75656e-12
147807	ZNF524	113	244	19.37	41.7	1.10622	3.25606e-12	2.02955e-11
983	CDK1	1409	3042	241.52	519.94	1.1062	0	0
22984	PDCD11	95	205	16.28	35.04	1.1059	1.67977e-10	8.89242e-10
57062	DDX24	1215	2622	208.26	448.15	1.1056	2.7165e-12	1.71086e-11
55159	RFWD3	217	468	37.2	79.99	1.10452	2.55352e-13	1.9789e-12
64431	ACTR6	122	263	20.91	44.95	1.10413	5.27578e-13	3.72438e-12
80777	CYB5B	1781	3837	305.28	655.82	1.10317	0	0
8480	RAE1	266	573	45.6	97.94	1.10286	2.12718e-13	1.69183e-12
51310	SLC22A17	32	69	5.49	11.79	1.10269	0.000225784	0.000598107
10638	SPHAR	46	99	7.88	16.92	1.10246	1.00005e-05	3.24035e-05
54881	TEX10	170	366	29.14	62.56	1.10224	3.59046e-13	2.6309e-12
7264	TSTA3	152	327	26.05	55.89	1.10131	9.34808e-14	8.40948e-13
83941	TM2D1	33	71	5.66	12.14	1.10089	0.000188988	0.000506581
153129	SLC38A9	33	71	5.66	12.14	1.10089	0.000188988	0.000506479
87178	PNPT1	142	305	24.34	52.13	1.09878	2.89546e-13	2.19284e-12
50485	SMARCAL1	47	101	8.06	17.26	1.09858	8.39646e-06	2.7555e-05
129831	RBM45	89	191	15.26	32.65	1.09733	8.82248e-10	4.4076e-09
197131	UBR1	48	103	8.23	17.6	1.09661	7.05016e-06	2.33904e-05
84058	WDR54	56	120	9.6	20.51	1.09522	1.27028e-06	4.61587e-06
10059	DNM1L	168	360	28.8	61.53	1.09522	1.47216e-13	1.22578e-12
79726	WDR59	98	210	16.8	35.89	1.09512	1.38035e-10	7.36889e-10
8031	NCOA4	562	1204	96.33	205.79	1.09512	4.15668e-13	2.9947e-12
[truncated: 1,298 more rows]
