# Supplementary material for: Inhibition of cancer cell proliferation by 5-fluoro-2'-deoxycytidine, a DNA methylation inhibitor, through activation of DNA damage response pathway
Source: Springerplus. 2012 Dec 13;1(1):65. doi: 10.1186/2193-1801-1-65 (PMC3565089; doi:10.1186/2193-1801-1-65)
Supplement: Supplementary file 2 — Additional file 2: Table S2. Differential Expressed Genes between 5-Fu-treated and control cells. (XLS 56 KB) [file 40064_2012_48_MOESM2_ESM.xls]

## Sheet: Sheet1
Sup. Table3 Information of primers used in the study
Primer Name	Sequence
CDK1RTF	TTACAAAGATCAAGGGCTGT
CDK1RTR	ACTCTGACCAAGGCATAAGA
SFNRT1F	AACCTGCTCTCAGTAGCCTAT
SFNRT1R	GCTTTTCTGCTCAATACTGG
FASRT1F	TCTAGCCTGGTTTGGAGATA
FASRT1R	CAGGTTTTACATGGGACATT
PUMART1F	GACTGTGAATCCTGTGCTCT
PUMART1R	CACGTGCTCTCTCTAAACCT
PIG3RT1F	GTGAGAGCTAGAATCGCACT
PIG3RT1R	AACGCAAAGTTAGAAGCAAG
PERPRT1F	CTGGTGATCTGTTTCATCCT
PERPRT1R	GAAGGTCTGGGTGTACTTCA
ZMAT3RT1F	ACTCTGCGTTACTTGGTGTT
ZMAT3RT1R	ACTCCAGTAAGGCATTTCAA
PAIRT1F	GACAGTTTCAGGCTGACTTC
PAIRT1R	TTCACCTCGATCTTCACTTT
MaspinRT1F	CTGACAACAGTGTGAACGAC
MaspinRT1R	GGTTTGGTGTCTGTCTTGTT
SKP2RT1F	ATTTATTGCAGGATGGTGTC
SKP2RT1R	TCTCAAATGGCTCCCTAGTA
HRASRT1F	GAGCGATGACGGAATATAAG
HRASRT1R	ATCCTCTATAGTGGGGTCGT
PIK3R1RT1F	TATCTCGAGGGAAGAAGTGA
PIK3R1RT1R	GTTATTTCCCCCTTTCCTTA
PIK3R2RT1F	GGTCTATCACCAGCAGTACC
PIK3R2RT1R	AATTGCAGTACGCTTCATCT
SMAD3RT1F	TTTGAGGCTGTCTACCAGTT
SMAD3RT1R	GGTCACAGTCTGTCTCCTGT
MSH2RT1F	AGCAGCAAAGAAGTGCTATC
MSH2RT1R	CAGTAAAGGGCATTTGTTTC
MSH6RT1F	AAGCTATGGCTTTAATGCAG
MSH6RT1R	CAGTTGACCTTTCACTAGCC
ERBB2RT1F	GGACATTGACGAGACAGAGT
ERBB2RT1R	CACCATAACTCCACACATCA
FOSRT1F	CTCAAGGACTTGAAAGCATC
FOSRT1R	GAAGTGTCACTGGGAACAAT
JUNRT1F	TGTACCTGATGCTATGGTCA
JUNRT1R	ATCGCACTATCCTTTGGTAA
FADDRT1F	CTGGAAGAACACAGAGAAGG
FADDRT1R	TGAACCTCTTGTACCAGGTC
TRADDRT1F	AAACTCCACTTGGCCTATCT
TRADDRT1R	ATCAAAGTACCTGAGGCAGA
RIPK1RT1F	CGCCTCACTTAGTGGATAAC
RIPK1RT1R	ACACAGAACCCCTATCAGTG
TRAILR2RT1F	AGATGTCACTGTCTGGGTTC
TRAILR2RT1R	GGTCCCGACTCATATGTAAA
TRAILR3RT1F	GCTTCCCATGTACAGTTTGT
TRAILR3RT1R	AGGTGCCTTCTTTACACTGA
TRAILR4RT1F	TGCCTGCTATGTACAGTTTG
TRAILR4RT1R	CTCAGGGGAGTTTTTATCCT
E2F1RT1F	ATGGTTATGGTGATCAAAGC
E2F1RT1R	TGCTCTTAAGGGAGATCTGA
E2F3RT1F	AAACAAACAACCAAGACCAC
E2F3RT1R	AGGAGAAAGGTTTCCCATAG
DP-1RT1F	CTTACCAAACGAGTCAGCTT
DP-1RT1R	TCTCCTTGGAGATGATGTTC
DP-2RT1F	TTCCAGTTTCCAATACCAAC
DP-2RT1R	TATGGACTCCCAATCAGAAC
CDC20RTF	GGGCTTTGAACCTGAACGGT
CDC20RTR	TCTGATAACCCTCTGGCGCA
MDM2RTF	CATCGGACTCAGGTACATCT
MDM2RTR	TTCTCTTCCTGAAGCTCTTG
RB1RT2F	CACCTCTGGATTCATTGTCT
RB1RT2R	ACATTTCAAGTGGCTTAGGA
E2F2RT2F	TCCAGGAAATCATCCAGTAG
E2F2RT2R	CCTTTAATGGGAAAGGAGTT
FOSRT2F	TGTGGACTCAAGTCCTTACC
FOSRT2R	GAAGTGTCACTGGGAACAAT
GADD45ART2F	ACATTCATCTCAATGGAAGG
GADD45ART2R	CAGGGAGATTAATCACTGGA
TGFBR1RT2F	TCACAGAGACCACAGACAAA
TGFBR1RT2R	CAGACCCAGTTTTTGAAGAG
p53R2RT3F	AGAGGCTCGCTGTTTCTATGG
p53R2RT3R	GCAAGGCCCAATCTGCTTTTT
GADD45BRT3F	TACGAGTCGGCCAAGTTGATG
GADD45BRT3R	GGATGAGCGTGAAGTGGATTT
14-3-3RT1F	GTCTAGGGGTCACAAATTGA
14-3-3RT1R	GAGGTTGGCAACTTAAACAG
CHK1RTF	TGGTTGACTTCCGGCTTTCT
CHK1RTR	AGAGCCGATGGTCCGATCAT
CHK2RTF	GAACCACTGCTGAAAAGAAC
CHK2RTR	AGTTTTTAGGACCCACTTCC
CyclinB1RTF	TGCAGCAGGAGCTTTTTGCT
CyclinB1TRR	AGCCAGGTGCTGCATAACTG
CyclinE1RTF	AAAATCGACAGGACGGCGAG
CyclinE1RTR	GCTTGCACGTTGAGTTTGGG
CyclinD1RTF	CGGTGTCCTACTTCAAATGT
CyclinD1RTR	GAAGCGGTCCAGGTAGTT
p53RTF	CATCCTCACCATCATCACAC
p53RTR	ACAAACACGCACCTCAAAG
p21RTF	GCTGCGCCAGCTGAGGTGTGA
p21RTR	CCTGCTGCCGCATGGGTTCTGA
C-MYCRT1F	CTTCTCTGAAAGGCTCTCCT
C-MYCRT1R	AGTTCCTGTTGGTGAAGCTA
Beta-ActinRTF	GATCCACATCTGCTGGAAG
Beta-ActinRTR	CAGCACAATGAAGATCAAGA
